# Supplementary material for: The Role of Expert Judgment in Statistical Inference and Evidence-Based Decision-Making
Source: Am Stat. 2019 Mar 20;73(0 1):56–68. doi: 10.1080/00031305.2018.1529623 (PMC6474725; doi:10.1080/00031305.2018.1529623)
Supplement: Supplemental Material [file UTAS_A_1529623_SM1519.zip]

Archive with 12 entries (12 files):
- UTAS_A_1529623/agsm.bst
- UTAS_A_1529623/blockHF-rules.png
- UTAS_A_1529623/expert.bib
- UTAS_A_1529623/Fig1.jpg
- UTAS_A_1529623/fig1.pdf
- UTAS_A_1529623/Fplot2Highlighted.png
- UTAS_A_1529623/JP_expert.bib
- UTAS_A_1529623/OpinionJudgement_v2_JP_TL_NB.bbl
- UTAS_A_1529623/OpinionJudgement_v2_JP_TL_NB.tex
- UTAS_A_1529623/role-expert-judgment_unblinded.pdf
- UTAS_A_1529623/toxomonitoringPlot.pdf
- UTAS_A_1529623/toxoPriors.pdf
