# Supplementary material for: The Role of Expert Judgment in Statistical Inference and Evidence-Based Decision-Making
Source: Am Stat. 2019 Mar 20;73(0 1):56–68. doi: 10.1080/00031305.2018.1529623 (PMC6474725; doi:10.1080/00031305.2018.1529623)
Supplement: Supplemental Material [file UTAS_A_1529623_SM1519.zip › UTAS_A_1529623/expert.bib]

@Book{carl:loui:2009,
  author    = {{C}arlin, {B} {P} and {L}ouis, {T} {A}},
  title     = {{Bayesian} {M}ethods for {D}ata {A}nalysis, 3rd edition},
  year      = {2009},
  publisher = {Chapman and Hall/CRC Press},
  edition   = {$3^{\mathrm{nd}}$},
  address   = {Boca Raton, FL},
  owner     = {tlouis},
  timestamp = {2013.01.13},
}

@article{gelmanhennig, 
author = {Gelman, Andrew and Hennig, Christian}, 
title = {Beyond subjective and objective in statistics}, 
journal = {Journal of the Royal Statistical Society: Series {A} (Statistics in Society)}, 
volume = {180}, 
number = {4}, 
issn = {1467-985X}, 
doi = {10.1111/rssa.12276}, 
pages = {967--1033}, 
keywords = {Bayesian, Frequentist, Good practice, Philosophy of statistics, Virtues}, 
year = {2017}
}

@Article{Weinstein1993,
author="Weinstein, Bruce D.",
title="What is an expert?",
journal="Theoretical Medicine",
year="1993",
month="Mar",
day="01",
volume="14",
number="1",
pages="57--73"}


@article{lindsay1993design,
  title={The design of replicated studies},
  author={Lindsay, R Murray and Ehrenberg, Andrew SC},
  journal={The American Statistician},
  volume={47},
  number={3},
  pages={217--228},
  year={1993},
  publisher={Taylor \& Francis}
}

@misc{harris2010impact,
  title={The Impact of Satellite-Derived Land Cover Uncertainty on Carbon Cycle Calculations},
  author={Harris, Keith and O'Hagan, Anthony and Quegan, Shaun},
  year={2010},
  howpublished="\url{tonyohagan.co.uk/academic/pdf/CTCDPaper_v6.pdf}"
}

@article{o2012probabilistic,
  title={Probabilistic uncertainty specification: Overview, elaboration techniques and their application to a mechanistic model of carbon flux},
  author={O'Hagan, Anthony},
  journal={Environmental Modelling \& Software},
  volume={36},
  pages={35--48},
  year={2012},
  publisher={Elsevier}
}

@article{treasury2015aqua,
  title={The Aqua Book: guidance on producing quality analysis for government},
  author={{HM Treasury}},
  journal={HM Government, London, UK, nd https://www. gov. uk/government/publications/theaqua-book-guidance-on-producing-quality-analysis-for-government (accessed July 10, 2017)},
  year={2015}
}

@article{lavange2014role,
  title={The role of statistics in regulatory decision making},
  author={LaVange, Lisa M},
  journal={Therapeutic Innovation \& Regulatory Science},
  volume={48},
  number={1},
  pages={10--19},
  year={2014},
  publisher={Sage Publications Sage CA: Los Angeles, CA}
}

@article{hawkins2004problem,
  title={The problem of overfitting},
  author={Hawkins, Douglas M},
  journal={Journal of chemical information and computer sciences},
  volume={44},
  number={1},
  pages={1--12},
  year={2004},
  publisher={ACS Publications}
}

@article{cox1972regression,
  title={Regression models and lifetables (with discussion)},
  author={Cox, David R},
  journal={JR Stat Soc Ser B Mathodol},
  volume={34},
  pages={187--220},
  year={1972}
}

@misc{abrams2004bayesian,
  title={Bayesian Approaches to Clinical Trials and Health Care},
  author={Abrams, Keith R and Spiegelhalter, D and Myles, JP},
  year={2004},
  publisher={John Wiley \& Sons Inc, New York}
}

@book{berry2010bayesian,
  title={Bayesian adaptive methods for clinical trials},
  author={Berry, Scott M and Carlin, Bradley P and Lee, J Jack and Muller, Peter},
  year={2010},
  publisher={CRC press}
}

@article{o1979multiple,
  title={A multiple testing procedure for clinical trials},
  author={O'Brien, Peter C and Fleming, Thomas R},
  journal={Biometrics},
  pages={549--556},
  year={1979},
  publisher={JSTOR}
}

@article{carlin1993bayesian,
  title={Bayesian approaches for monitoring clinical trials with an application to toxoplasmic encephalitis prophylaxis},
  author={Carlin, Bradley P and Chaloner, Kathryn and Church, Timothy and Louis, Thomas A and Matts, John P},
  journal={The Statistician},
  pages={355--367},
  year={1993},
  publisher={JSTOR}
}

@article{curtis2013biventricular,
  title={Biventricular pacing for atrioventricular block and systolic dysfunction},
  author={Curtis, Anne B and Worley, Seth J and Adamson, Philip B and Chung, Eugene S and Niazi, Imran and Sherfesee, Lou and Shinn, Timothy and St. John Sutton, Martin},
  journal={New England Journal of Medicine},
  volume={368},
  number={17},
  pages={1585--1593},
  year={2013},
  publisher={Mass Medical Soc}
}

@Article{Cripps2013,
author="Cripps, Edward
and O'Hagan, Anthony
and Quaife, Tristan",
title="Quantifying uncertainty in remotely sensed land cover maps",
journal="Stochastic Environmental Research and Risk Assessment",
year="2013",
month="Jul",
day="01",
volume="27",
number="5",
pages="1239--1251",
issn="1436-3259",
doi="10.1007/s00477-012-0660-3"
}

@article{bradley2005uk,
  title={{UK} soil database for modelling soil carbon fluxes and land use for the national carbon dioxide inventory},
  author={Bradley, RI and Bell, J and Gauld, JH and Lilly, A and Jordan, C and Higgins, A and Milne, R},
  journal={Report to Defra Project SP0511. London: Defra},
  year={2005}
}


@article{collins2014nih,
  title={{NIH} plans to enhance reproducibility},
  author={Collins, Francis S and Tabak, Lawrence A},
  journal={Nature},
  volume={505},
  number={7485},
  pages={612},
  year={2014},
  publisher={{NIH} Public Access}
}

@misc{haines2000account,
  author={Haines-Young, RH and Barr, CJ and Black, HIJ and Briggs, DJ and Bunce, RGH and Clarke, RT and Cooper, A and Dawson, FH and Firbank, LG and Fuller, R and others},
}

@Book{haines2000accounting,
title = { Accounting for Nature: Assessing Habitats in the {UK} Countryside },
author = {Haines-Young, RH and Barr, CJ and Black, HIJ and Briggs, DJ and Bunce, RGH and Clarke, RT and Cooper, A and Dawson, FH and Firbank, LG and Fuller, R and others},
publisher = {Natural Environment Research Council and Centre for Ecology and Hydrology. Department of the Environment, Transport and the Regions},
year = { 2000 },
type = { Book; Book/Illustrated },
isbn = { 1851124608 },
subjects = { Biodiversity -- Great Britain; Ecology -- Great Britain },
language = { English },
url = { https://trove.nla.gov.au/work/17604300 },
country={Great Britain}
}

@misc{ wiki:garland,			
    author = "{Garland Jr.}, {Theodore}",
    title = "Scientific Method as an Ongoing Process",
    year = "2016",
     howpublished = "\url{https://en.wikipedia.org/w/index.php?title=Scientific_method&oldid=822947033}",
    note = "[Archived at U. C. Riverside; retrieved from the original on 19-August-2016 into Wikipedia; accessed 29-January-2018]"
}

@book{national2012communicating,
  title={Communicating Science and Engineering Data in the Information Age},
  author={{National Research Council and others}},
  year={2012},
  publisher={National Academies Press}
}

@book{national2017federal,
  title={{Federal Statistics, Multiple Data Sources, and Privacy Protection: Next Steps}},
  author={{National Academies of Sciences, Engineering, and Medicine, and others}},
  year={2017},
  publisher={National Academies Press}
}

@misc{oakley2016,
author={Oakley, J.E.},
year={2016},
title={Introduction to uncertainty quantification and {G}aussian processes},
url={http://gpss.cc/gpuqss16/slides/oakley.pdf}
}

@article {McNutt679,
	author = {McNutt, Marcia},
	title = {Journals unite for reproducibility},
	volume = {346},
	number = {6210},
	pages = {679--679},
	year = {2014},
	doi = {10.1126/science.aaa1724},
	publisher = {American Association for the Advancement of Science},
	issn = {0036-8075},
	journal = {Science}
}


@book{national2012assessing,
  title={Assessing the reliability of complex models: mathematical and statistical foundations of verification, validation, and uncertainty quantification},
  author={{National Research Council and others}},
  year={2012},
  publisher={National Academies Press}
}

@article{fuller2002countryside,
  title={Countryside {S}urvey 2000 {M}odule 7. {L}and {C}over {M}ap 2000. {F}inal {R}eport},
  author={Fuller, RM and Smith, GM and Sanderson, JM and Hill, RA and Thomson, AG and Cox, R and Brown, NJ and Clarke, RT and Rothery, P and Gerard, FF},
  year={2002},
  volume={CSLCM/Final},
  publisher={{NERC} {C}entre for {E}cology and {H}ydrology},
  country={{UK}}
}

@article{o2006bayesian,
  title={Bayesian analysis of computer code outputs: A tutorial},
  author={O'Hagan, Anthony},
  journal={Reliability Engineering \& System Safety},
  volume={91},
  number={10-11},
  pages={1290--1300},
  year={2006},
  publisher={Elsevier}
}

@techreport{gosling2006understanding,
  title={Understanding the uncertainty in the biospheric carbon flux for England and Wales},
  author={Gosling, John Paul and O'Hagan, Anthony},
  year={2006},
	url={http://tonyohagan.co.uk/academic/pdf/UUCF.pdf},
number={567/06}, 
publisher={Department of Probability and Statistics},
institution={University of Sheffield}
}

@article{kynn2008heuristics,
  title={The ‘heuristics and biases’ bias in expert elicitation},
  author={Kynn, Mary},
  journal={Journal of the Royal Statistical Society: Series {A} (Statistics in Society)},
  volume={171},
  number={1},
  pages={239--264},
  year={2008},
  publisher={Wiley Online Library}
}

@article {BRV:BRV643,
author = {Woodward, F. I. and Lomas, M. R.},
title = {Vegetation dynamics – simulating responses to climatic change},
journal = {Biological Reviews},
volume = {79},
number = {3},
publisher = {Blackwell Publishing Ltd},
issn = {1469-185X},

pages = {643--670},
keywords = {vegetation model, primary productivity, respiration, global change, atmospheric CO2, vegetation distribution, carbon sequestration},
year = {2004},
}


@article {RSSA:RSSA489,
author = {Kennedy, Marc and Anderson, Clive and O'Hagan, Anthony and Lomas, Mark and Woodward, Ian and Gosling, John Paul and Heinemeyer, Andreas},
title = {Quantifying uncertainty in the biospheric carbon flux for England and Wales},
journal = {Journal of the Royal Statistical Society: Series {A} (Statistics in Society)},
volume = {171},
number = {1},
publisher = {Blackwell Publishing Ltd},
issn = {1467-985X},

doi = {10.1111/j.1467-985X.2007.00489.x},
pages = {109--135},
keywords = {Carbon flux, Climate change, Computer experiments, Dynamic vegetation models, Emulation, Gaussian process, Net biome productivity, Sensitivity analysis, Uncertainty analysis},
year = {2008},
}

@ARTICLE{BrownsteinLit,
   author = {{Brownstein}, N.~C},
    title = "{Perspective from the Literature on the Role of Expert Judgment in Scientific and Statistical Research and Practice}",
  journal = {ArXiv e-prints},
archivePrefix = "arXiv",
   eprint = {1809.04721},
 primaryClass = "stat.OT",
 keywords = {Statistics - Other Statistics},
     year = 2018,
    month = sep,
   adsurl = {http://adsabs.harvard.edu/abs/2018arXiv180904721B},
  adsnote = {Provided by the SAO/NASA Astrophysics Data System}
}


@article{oliver,
author = {Oliver, Kathryn A. and de Vocht, Frank},
title = {Defining `evidence' in public health: a survey of policymakers' uses and preferences},
journal = {European Journal of Public Health },
volume = {27 },
number = {Supplement~2},
pages = {112-117},
year = {2017},
doi = {10.1093/eurpub/ckv082},
}

@Article{Cairney2017,
author="Cairney, Paul
and Oliver, Kathryn",
title="Evidence-based policymaking is not like evidence-based medicine, so how far should you go to bridge the divide between evidence and policy?",
journal="Health Research Policy and Systems",
year="2017",
month="Apr",
day="26",
volume="15",
number="1",
pages="35",
abstract="There is extensive health and public health literature on the `evidence-policy gap', exploring the frustrating experiences of scientists trying to secure a response to the problems and solutions they raise and identifying the need for better evidence to reduce policymaker uncertainty. We offer a new perspective by using policy theory to propose research with greater impact, identifying the need to use persuasion to reduce ambiguity, and to adapt to multi-level policymaking systems.",
issn="1478-4505",
doi="10.1186/s12961-017-0192-x"
}

@article{franco2014publication,
  title={Publication bias in the social sciences: Unlocking the file drawer},
  author={Franco, Annie and Malhotra, Neil and Simonovits, Gabor},
  journal={Science},
  volume={345},
  number={6203},
  pages={1502--1505},
  year={2014},
  publisher={American Association for the Advancement of Science}
}

@Article{Oliver2014,
author="Oliver, Kathryn
and Lorenc, Theo
and Innv{\ae}r, Simon",
title="New directions in evidence-based policy research: a critical analysis of the literature",
journal="Health Research Policy and Systems",
year="2014",
month="Jul",
day="14",
volume="12",
number="1",
pages="34",
abstract="Despite 40 years of research into evidence-based policy (EBP) and a continued drive from both policymakers and researchers to increase research uptake in policy, barriers to the use of evidence are persistently identified in the literature. However, it is not clear what explains this persistence -- whether they represent real factors, or if they are artefacts of approaches used to study EBP. Based on an updated review, this paper analyses this literature to explain persistent barriers and facilitators. We critically describe the literature in terms of its theoretical underpinnings, definitions of `evidence', methods, and underlying assumptions of research in the field, and aim to illuminate the EBP discourse by comparison with approaches from other fields. Much of the research in this area is theoretically naive, focusing primarily on the uptake of research evidence as opposed to evidence defined more broadly, and privileging academics' research priorities over those of policymakers. Little empirical data analysing the processes or impact of evidence use in policy is available to inform researchers or decision-makers. EBP research often assumes that policymakers do not use evidence and that more evidence -- meaning research evidence -- use would benefit policymakers and populations. We argue that these assumptions are unsupported, biasing much of EBP research. The agenda of `getting evidence into policy' has side-lined the empirical description and analysis of how research and policy actually interact in vivo. Rather than asking how research evidence can be made more influential, academics should aim to understand what influences and constitutes policy, and produce more critically and theoretically informed studies of decision-making. We question the main assumptions made by EBP researchers, explore the implications of doing so, and propose new directions for EBP research, and health policy.",
issn="1478-4505",
doi="10.1186/1478-4505-12-34",
url="https://doi.org/10.1186/1478-4505-12-34"
}

@article{anscombe1963definition,
  title={A definition of subjective probability},
  author={Anscombe, Francis J and Aumann, Robert J},
  journal={The annals of mathematical statistics},
  volume={34},
  number={1},
  pages={199--205},
  year={1963},
  publisher={JSTOR}
}

@article{easterbrook1991publication,
  title={Publication bias in clinical research},
  author={Easterbrook, Phillipa J and Gopalan, Ramana and Berlin, JA and Matthews, David R},
  journal={The Lancet},
  volume={337},
  number={8746},
  pages={867--872},
  year={1991},
  publisher={Elsevier}
}

@article{asapvalstatement,
author = {Ronald L. Wasserstein and Nicole A. Lazar},
title = {The {ASA}'s Statement on p-Values: Context, Process, and Purpose},
journal = {The American Statistician},
volume = {70},
number = {2},
pages = {129-133},
year  = {2016},
publisher = {Taylor & Francis},
doi = {10.1080/00031305.2016.1154108},

eprint = { 
        https://doi.org/10.1080/00031305.2016.1154108
   }
}

@article{head2015extent,
  title={The extent and consequences of p-hacking in science},
  author={Head, Megan L and Holman, Luke and Lanfear, Rob and Kahn, Andrew T and Jennions, Michael D},
  journal={PLoS biology},
  volume={13},
  number={3},
  pages={e1002106},
  year={2015},
  publisher={Public Library of Science}
}

@article{ott1991importance,
  title={Importance the of the study protocol in epidemiologic research.},
  author={Ott, M Gerald},
  journal={J. OCCUP. MED.},
  volume={33},
  number={12},
  pages={1236--1239},
  year={1991}
}

@book{ellenberg2003data,
  title={Data monitoring committees in clinical trials: a practical perspective},
  author={Ellenberg, Susan S and Fleming, Thomas R and DeMets, David L},
  year={2003},
  publisher={John Wiley \& Sons}
}

@article{pocock2006current,
  title={Current controversies in data monitoring for clinical trials},
  author={Pocock, Stuart J},
  journal={Clinical trials},
  volume={3},
  number={6},
  pages={513--521},
  year={2006},
  publisher={Sage Publications Sage CA: Thousand Oaks, CA}
}


@article{finfer2009publish,
  title={Why publish statistical analysis plans},
  author={Finfer, Simon and Bellomo, Rinaldo},
  journal={Crit Care Resusc},
  volume={11},
  number={1},
  pages={5--6},
  year={2009}
}

@article{gibson,
author = {Eric W. Gibson},
title = {Leadership in Statistics: Increasing Our Value and Visibility},
journal = {The American Statistician},
year  = {2017},
publisher = {Taylor & Francis},
doi = {10.1080/00031305.2017.1336484},
URL = {https://doi.org/10.1080/00031305.2017.1336484},
eprint = {https://doi.org/10.1080/00031305.2017.1336484}
}


@Article{chaloner:etal:1993,
  author    = {Chaloner, K and Church, T and Louis, T A and Matts, J P},
  title     = {Graphical elicitation of a prior distribution for a clinical trial},
  volume    = {42},
  pages     = {341-353},
  journal   = {The Statistician},
  year      = {1993},
  timestamp = {2017.10.23},
}

@Article{carlin:etal:1993,
  author    = {Carlin, B P and Chaloner, K and Church, T and Louis, T A and Matts, J P},
  title     = {Bayesian approaches for monitoring clinical trials, with an application to toxoplasmic encephalitis prophylaxis},
  volume    = {42},
  pages     = {355--367},
  journal   = {The Statistician},
  year      = {1993},
  timestamp = {2017.10.23},
}

@Article{jacobson:etal:1994,
  author    = {Jacobson, MA and Besch, CL and Child, C and Hafner, R and Matts, JP and Muth, K and Wentworth, DN and Neaton, JD and Abrams, D and Rimland, D and {et al.}},
  title     = {Primary Prophylaxis with Pyrimethamine for Toxoplasmic Encephalitis in Patients with Advanced Human Immunodeficiency Virus Disease: Results of a Randomized Trial},
  volume    = {169},
  pages     = {384--394},
  journal   = {The Journal of Infectious Diseases},
  year      = {1994},
  timestamp = {2018.02.24},
}

@Book{most:wall:1964,
  author    = {Mosteller, F and Wallace, D L},
  title     = {Inference and Disputed Authorship: The Federalist},
  year      = {1964},
  publisher = {Addison--Wesley},
  timestamp = {2017.10.23},
}

@Article{heck:sing:2017,
  author    = {Heckman, J and Singer, B},
  title     = {Abduction: Data don't speak for themselves},
  volume    = {107},
  pages     = {298--302},
  journal   = {The American Economic Review},
  year      = {2017},
  timestamp = {2017.10.23},
}

@InCollection{partitioning:1995,
  author    = {Carlin, B P and Louis, T A},
  title     = {Identifying prior distributions that produce specific decisions, with application to monitoring clinical trials.},
  booktitle = {{\em Bayesian Analysis in Statistics and Econometrics: Essays in Honor of Arnold Zellne}r},
  year      = {1995},
  editor    = {{D Berry, K Chaloner, J Geweke}},
  publisher = {Wiley, New York},
  pages     = {493--503},
  timestamp = {2018.02.21},
}

@Article{free:spie:1992,
  author    = {Freedman, L S and Spigelhalter, D J},
  title     = {Application of Bayesian statistics to decision making during a clinical trial},
  volume    = {11},
  pages     = {23--35},
  journal   = {Statistics in Medicine},
  year      = {1992},
  timestamp = {2017.10.25},
}

@Book{fda:device:2010,
  author    = {FDA},
  title     = {{Medical Devices. Guidance for the use of Bayesian statistics in medical device clinical trials}},
  year      = {February 2010},
  publisher = {{U.S. Food and Drug Administration}},
  owner     = {tlouis},
  timestamp = {2010.12.19},
}

@Book{FDA:adaptive,
  author    = {FDA},
  title     = {{Guidance for industry. Adaptive design clinical trials for drugs and biologics}},
  year      = {2010},
  publisher = {{U.S. Food and Drug Administration}},
  volume    = {February},
  url       = {http://www.fda.gov/downloads/DrugsGuidanceComplianceRegulatoryInformation/Guidances/UCM2017 90.pdf},
  owner     = {tlouis},
  timestamp = {2010.12.19},
}

@Article{Lin:etal:2015,
  author    = {{M} {L}in and {S} {L}ee and {B} {Z}hen and {J} {S}cott and {A} {H}orn and {G} {S}olomon and {E} {Russek-Cohen}},
  title     = {{CBER}'s {E}xperience with {A}daptive {D}esign {C}linical {T}rials},
  pages     = {1--10},
  journal   = {Therapeutic Innovation \& Regulatory Science},
  year      = {2015},
  owner     = {tlouis},
  timestamp = {2015.11.24},
}

@Book{berr:carl:lee:mull:2010,
  author    = {Berry, S M and Carlin, B P and Lee, J and {M\"{u}ller}, P},
  title     = {{Bayesian Adaptive Methods for Clinical Trials}},
  year      = {2010},
  publisher = {Chapman\&Hall/CRC Press, Boca Raton, FL},
  owner     = {tlouis},
  timestamp = {2017.04.23},
}

@Book{abra:spieg:myle:2004,
  author    = {{K}. {R}. {A}brams and {D}. {S}piegelhalter and {J}. {P}. {M}yles},
  title     = {{Bayesian Approaches to Clinical Trials and Health Care}},
  year      = {2004},
  publisher = {John Wiley \& Sons. New York},
  owner     = {tlouis},
  timestamp = {2012.08.15},
}

@Article{shih:1995,
  author    = {Shih, JH},
  title     = {Sample Size Calculation for Complex Clinical Trials with Survival Endpoints},
  volume    = {16},
  pages     = {395--407},
  journal   = {Controlled Clinical Trials},
  year      = {1995},
  timestamp = {2017.11.06},
}

@Article{blockHF:2013,
  author    = {Curtis, AB and Worley, SJ and Adamson, PB and Chung, ES and Niazi, I and Sherfesee, L and Shinn, T and Sutton, M},
  title     = {Biventricular Pacing for Atrioventricular Block and Systolic Dysfunction},
  volume    = {368},
  pages     = {1585--1593},
  journal   = {New England Journal of Medicine},
  year      = {2013},
  timestamp = {2017.12.07},
}

@Article{ohag:stev:2001,
  author    = {O'Hagan, A and Stevens, JW},
  title     = {Bayesian assessment of sample size for clinical trials of cost-effectiveness},
  volume    = {21},
  pages     = {219--230},
  journal   = {Medical Decision Making},
  year      = {2001},
  timestamp = {2017.12.07},
}

@Article{ohag:stev:camp:2005,
  author    = {O'Hagan, A and Stevens, JW and Campbell, MJ},
  title     = {Assurance in clinical trial design},
  volume    = {4},
  pages     = {187--201},
  journal   = {Pharmaceutical Statistics},
  year      = {2005},
  timestamp = {2017.12.07},
}

@Article{ohag:2018,
  author    = {O'Hagan, A},
  title     = {Expert Knowledge Elicitation: Subjective, but Scientific},
  volume    = {},
  pages     = {Submitted},
  journal   = {},
  year      = {2018},
  timestamp = {2017.12.07},
}

@Article{obrienfleming,
  author    = {{P}.{C}. {O}'{B}rien and {T}.{R}. {F}leming},
  title     = {{A} {M}ultiple {T}esting {P}rocedure for {C}linical {T}rials},
  volume    = {35},
  pages     = {549-556},
  journal   = {Biometrics},
  year      = {1979},
  owner     = {tlouis},
  timestamp = {2015.03.10},
}

@Article{box:1980,
  author    = {Box, {GEP}},
  title     = {Sampling and Bayes' Inference in Scientific Modelling and Robustness},
  volume    = {143},
  pages     = {383-430},
  journal   = {Journal of the Royal Statistical Societ, Ser. A},
  year      = {1980},
  timestamp = {2018.01.16},
}

@Book{BDA3:2013,
  author    = {{A}. {G}elman and {J}. {C}arlin and {H}. {S}. {S}tern and {D}. {B}. {D}unson and {A}. {V}ehtari and {D}. {R}ubin},
  title     = {{Bayesian} {D}ata {A}nalysis, 3rd edition},
  year      = {2013},
  publisher = {Chapman and Hall/CRC Press},
  address   = {Boca Raton, FL},
  timestamp = {2018.01.17},
}

@Article{ibrahim:etal:2014,
  author    = {Ibrahim, JG and Chen, {M-H} and Lakshminarayanan, M and Liu, GF and Heyse, JF},
  title     = {Bayesian probability of success for clinical trials using historical data},
  volume    = {34},
  pages     = {249--264},
  journal   = {Statistics in Medicine},
  year      = {2014},
  timestamp = {2017.12.11},
}

@Article{kadane:2015,
  author    = {Kadane, JB},
  title     = {Bayesian Methods for Prevention Research},
  volume    = {16},
  pages     = {1017--1025},
  journal   = {Prevention Science},
  year      = {2015},
  timestamp = {2017.12.07},
}

@Book{diaconis:skyrms:2018,
  author    = {Diaconis, P and Skyrms, B},
  title     = {Ten Great Ideas About Chance},
  year      = {2018},
  publisher = {Princeton University Press},
  timestamp = {2018.02.18},
}

@Article{matthews:2018,
  author    = {Matthews, RAJ},
  title     = {Beyond `significance': principles and practice of the Analysis of Credibility},
  volume    = {5},
  pages     = {doi: 10.1098/rsos.171047},
  journal   = {Royal Society Open Sci.},
  year      = {2018},
  timestamp = {2018.02.21},
}

@Article{das:lo:2017,
  author       = {Das, Sonya and Lo, Andrew W},
  title        = {Re-inventing drug development: A case study of the I-SPY 2 breast cancer clinical trials program.},
  volume       = {62},
  pages        = {168--174},
  journal      = {Contemporary clinical trials},
  year         = {2017},
  issn         = {1559-2030},
  doi          = {10.1016/j.cct.2017.09.002},
  month        = nov,
  abstract     = {In this case study, we profile the I-SPY 2 TRIAL (Investigation of Serial studies to Predict Your Therapeutic Response with Imaging And molecular anaLysis 2), a unique breast cancer clinical trial led by researchers at 20 leading cancer centers across the US, and examine its potential to serve as a model of drug development for other disease areas. This multicenter collaboration launched in 2010 to reengineer the drug development process to be more efficient and patient-centered. We conduct several interviews with the I-SPY leadership as well as a literature review of relevant publications to assess the I-SPY 2 initiative. To date, six drugs have graduated from I-SPY 2, identified as excellent candidates for phase 3 trials in their corresponding tumor subtype, and several others have been or are still being evaluated. These trials are also more efficient, typically involving fewer subjects and reaching conclusions more quickly, and candidates have more than twice the predicted likelihood of success in a smaller phase 3 setting compared to traditional trials. We observe that I-SPY 2 possesses several novel features that could be used as a template for more efficient and cost effective drug development, namely its adaptive trial design; precompetitive network of stakeholders; and flexible infrastructure to accommodate innovation.},
  country      = {United States},
  issn-linking = {1551-7144},
  keywords     = {Adaptive trial design; Bayesian analysis; Biomarkers; Breast cancer; Phase 2},
  nlm-id       = {101242342},
  owner        = {NLM},
  pii          = {S1551-7144(17)30301-4},
  pmid         = {28899813},
  pubmodel     = {Print-Electronic},
  pubstatus    = {ppublish},
  revised      = {2017-10-14},
  timestamp    = {2018.02.21},
}

@Article{saville:berry:2016,
  author          = {Saville, Benjamin R and Berry, Scott M},
  title           = {Efficiencies of platform clinical trials: A vision of the future.},
  volume          = {13},
  pages           = {358--366},
  journal         = {Clinical trials (London, England)},
  year            = {2016},
  issue           = {3},
  issn            = {1740-7753},
  doi             = {10.1177/1740774515626362},
  month           = jun,
  abstract        = {A "platform trial" is a clinical trial with a single master protocol in which multiple treatments are evaluated simultaneously. Adaptive platform designs offer flexible features such as dropping treatments for futility, declaring one or more treatments superior, or adding new treatments to be tested during the course of a trial. A simulation study explores the efficiencies of various platform trial designs relative to a traditional two-arm strategy. Platform trials can find beneficial treatments with fewer patients, fewer patient failures, less time, and with greater probability of success than a traditional two-arm strategy. In an era of personalized medicine, platform trials provide the innovation needed to efficiently evaluate modern treatments.},
  citation-subset = {IM},
  completed       = {2017-11-21},
  country         = {England},
  issn-linking    = {1740-7745},
  keywords        = {Adaptive Clinical Trials as Topic; Bayes Theorem; Computer Simulation; Humans; Medical Futility; Research Design; Bayesian; Platform trial; adaptive; clinical trial design; master protocol; multi-arm},
  nlm-id          = {101197451},
  owner           = {NLM},
  pii             = {1740774515626362},
  pmid            = {26908536},
  pubmodel        = {Print-Electronic},
  pubstatus       = {ppublish},
  revised         = {2017-11-28},
  timestamp       = {2018.02.21},
}

@MISC{Anderson:2016,
    author = "Anderson, H. \& Hepburn, B",
    title  = "Scientific Method",
    month  = "July",
    year   = "2016",
     howpublished   = "\url{https://plato.stanford.edu/archives/sum2016/entries/scientific-method}",
    note   = "[Online; accessed 29-January-2018]"
 }

@misc{oxford:opinion,
	year = "2018",
	author = {{Oxford University Press}},
   	publisher= {Oxford University Press},
   	address={New York, NY},
    title  = "Opinion",
     howpublished   = "\url{https://en.oxforddictionaries.com/definition/opinion
}",
    note   = "[Online; accessed 20-July-2018]"
}

@misc{oxford:judgment,
	year = "2018",
	author = {{Oxford University Press}},
   	publisher= {Oxford University Press},
   	address={New York, NY},
    title  = "judgment",
     howpublished   = "\url{https://en.oxforddictionaries.com/definition/judgment
}",
    note   = "[Online; accessed 20-July-2018]"
}

@misc{oxford:knowledge,
	year = "2018",
	author = {{Oxford University Press}},
   	publisher= {Oxford University Press},
   	address={New York, NY},
    title  = "knowledge",
     howpublished   = "\url{https://en.oxforddictionaries.com/definition/knowledge
}",
    note   = "[Online; accessed 20-July-2018]"
}


@misc{oxford:sm,
	year = "2018",
	author = {{Oxford University Press}},
   	publisher= {Oxford University Press},
   	address={New York, NY},
    title  = "Scientific Method",
     howpublished   = "\url{https://en.oxforddictionaries.com/definition/scientific_method}",
    note   = "[Online; accessed 29-January-2018]"
}
 
@MISC{cos:RegR,
	author	=	{{Center for Open Science}},
    title 	= 	{Registered Reports},
    year	=	{2018},
    month	=	{July},
    howpublished = "{\url{https://cos.io/rr/}}",
    note = {[Online; accessed 8-July-2018]}
 }


@ARTICLE{Locascio:2017a,
  author	={Locascio, J. J.},
  title 	= {Results Blind Science Publishing},
  Year 		= {2017},
  Journal	= {Basic and Applied Social Psychology}, 
  Volume	= {39},
  Issue		= {5},
  pages		= {239-46}, 
  doi		= {10.1080/01973533.2017.1336093},
  Howpublished = {https://www.tandfonline.com/doi/full/10.1080/01973533.2017.1336093}
}

@misc{nice2012,
year={2012}, 
month={Nov},
title={The Guidelines Manual: Process and methods}, url={https://www.nice.org.uk/process/pmg6/}, journal={The Guidelines Manual: Process and methods.}, 
author={NICE}
}
  
 @ARTICLE{Marks:2017,
  	author={Marks, M.},
    title = {Commentary on Locascio},
    Year  = {2017},
    Journal = {Basic and Applied Social Psychology}, 
  	Volume	= {39},
 	 Issue	= {5},
    pages	= {252-253}, 
  doi		= {10.1080/01973533.2017.1350580},
  Howpublished = {https://www.tandfonline.com/doi/full/10.1080/01973533.2017.1350580}
}
@ARTICLE{Hyman:2017,
  author	={Hyman, M. R.},
  title 	= {Can "Results Blind Manuscript Evaluation" Assuage "Publication Bias"?},
  Year 		= {2017},
  Journal	= {Basic and Applied Social Psychology}, 
  Volume	= {39},
  Issue		= {5},
  pages		= {247-51}, 
  doi		= {10.1080/01973533.2017.1350581},
  Howpublished = {https://www.tandfonline.com/doi/full/10.1080/01973533.2017.1350581}
 }

@ARTICLE{Grice:2017,
  author	={Grice, J. W.},
  title 	= {Comment on Locascio's Results Blind Manuscript Evaluation Proposal},
  Year 		= {2017},
  Journal	= {Basic and Applied Social Psychology}, 
  Volume	= {39},
  Issue		= {5},
  pages		= {254-55}, 
  doi		= {10.1080/01973533.2017.1352505},
  Howpublished = {https://www.tandfonline.com/doi/full/10.1080/01973533.2017.1352505}
 }
 
@ARTICLE{Locascio:2017b,
  author	={Locascio, J. J.},
  title 	= {Rejoinder to Responses on "Results-Blind Publishing"},
  Year 		= {2017},
  Journal	= {Basic and Applied Social Psychology}, 
  Volume	= {39},
  Issue		= {5},
  pages		= {258-261}, 
  doi		= {10.1080/01973533.2017.1356305},
  Howpublished = {https://www.tandfonline.com/doi/full/10.1080/01973533.2017.1356305}
 }
 
 @misc{Nussbaum:2017,
	year = "2017",
	author = {Nussbaum, B.}, 
   	publisher= {American Statistical Association},
   	address={Alexandria, VA},
    title  = {{Introductory Remarks: JSM 2017 Presidential Invited Address}}, 
     howpublished   = "\url{https://ww2.amstat.org/meetings/jsm/2017/webcasts/index.cfm}",
    note   = "[Online; accessed 25-July-2018]"
}


@article{Kerr:1998,
	title ={HARKing: Hypothesizing After the Results are Known},
	author = {Norbert L. Kerr},
	journal = {Personality and Social Psychology Review},
	year = {1998},
	volume = {2},
	number = {3},
	pages = {196-217},
    note ={PMID: 15647155}
}
