# Supplementary material for: The Role of Expert Judgment in Statistical Inference and Evidence-Based Decision-Making
Source: Am Stat. 2019 Mar 20;73(0 1):56–68. doi: 10.1080/00031305.2018.1529623 (PMC6474725; doi:10.1080/00031305.2018.1529623)
Supplement: Supplemental Material [file UTAS_A_1529623_SM1519.zip › UTAS_A_1529623/JP_expert.bib]

@misc{ wiki:sm,
    author = "Wikipedia Contributors",
    title = "Scientific method --- Wikipedia{,} The Free Encyclopedia",
   year = "2018",
	month="January",
	dahttps://www.overleaf.com/14220911sdsbcwtjfrpg#y="29",
    howpublished = "\url{https://en.wikipedia.org/w/index.php?title=Scientific_method&oldid=822947033}",
   note = "[Online; accessed 29-January-2018]"
}

@BOOK {galileo,
    author    = "Galilei, Galileo",
    title     = "Discorsi e Dimostrazioni Matematiche intorno Due Nuove Scienze (Two New Sciences)",
    publisher = "Leiden: Lodewjk Elzevir; translated version by Macmillan (New York) with later reprintings by Dover",
    year      = "1638"
}
