# Supplementary material for: The Role of Expert Judgment in Statistical Inference and Evidence-Based Decision-Making
Source: Am Stat. 2019 Mar 20;73(0 1):56–68. doi: 10.1080/00031305.2018.1529623 (PMC6474725; doi:10.1080/00031305.2018.1529623)
Supplement: Supplemental Material [file UTAS_A_1529623_SM1519.zip › UTAS_A_1529623/OpinionJudgement_v2_JP_TL_NB.bbl]

\begin{thebibliography}{xx}

\harvarditem{Anderson}{2016}{Anderson:2016}
Anderson, H. \&~Hepburn, B.  \harvardyearleft 2016\harvardyearright ,
  `Scientific method',
  \url{https://plato.stanford.edu/archives/sum2016/entries/scientific-method}.
\newblock [Online; accessed 29-January-2018].

\harvarditem{Dictionary}{n.d.}{oxford:sm}
Dictionary, E. O.~L.  \harvardyearleft n.d.\harvardyearright , `Scientific
  method',
  \url{https://en.oxforddictionaries.com/definition/scientific_method}.
\newblock [Online; accessed 29-January-2018].

\harvarditem{Jr.}{2016}{wiki:garland}
Jr., T.~G.  \harvardyearleft 2016\harvardyearright , `Scientific method as an
  ongoing process',
  \url{https://en.wikipedia.org/w/index.php?title=Scientific_method&oldid=822947033}.
\newblock [Archived at U. C. Riverside; retrieved from the original on
  19-August-2016 into Wikipedia; accessed 29-January-2018].

\harvarditem{Wasserstein \harvardand\ Lazar}{2016}{asapvalstatement}
Wasserstein, R.~L. \harvardand\ Lazar, N.~A.  \harvardyearleft
  2016\harvardyearright , `The asa's statement on p-values: Context, process,
  and purpose', {\em The American Statistician} {\bf 70}(2),~129--133.
\newline\harvardurl{https://doi.org/10.1080/00031305.2016.1154108}

\end{thebibliography}
