# Supplementary material for: The Role of Expert Judgment in Statistical Inference and Evidence-Based Decision-Making
Source: Am Stat. 2019 Mar 20;73(0 1):56–68. doi: 10.1080/00031305.2018.1529623 (PMC6474725; doi:10.1080/00031305.2018.1529623)
Supplement: Supplemental Material [file UTAS_A_1529623_SM1519.zip › UTAS_A_1529623/OpinionJudgement_v2_JP_TL_NB.tex]

 
%&latex
\documentclass[12pt]{article}
\usepackage{amsmath}
\usepackage{graphicx,psfrag,epsf}
\usepackage{enumerate}
\usepackage{natbib}
\usepackage{url} % not crucial - just used below for the URL 
\usepackage{color,xcolor}
\usepackage{verbatim}
%\pdfminorversion=4
% NOTE: To produce blinded version, replace``0" with ``1" below.
\newcommand{\blind}{0}

% DON'T change margins - should be 1 inch all around.
\addtolength{\oddsidemargin}{-.5in}%
\addtolength{\evensidemargin}{-.5in}%
\addtolength{\textwidth}{1in}%
\addtolength{\textheight}{1.3in}%
\addtolength{\topmargin}{-.8in}%


\begin{document}


\def\spacingset#1{\renewcommand{\baselinestretch}%
{#1}\small\normalsize} \spacingset{1}


%%%%%%%%%%%%%%%%%%%%%%%%%%%%%%%%%%%%%%%%%%%%%%%%%%%%%%%%%%%%%%%%%%%%%%%%%%%%%%

\if0\blind
{
  \title{\bf The Role of Expert 
  Judgment in Statistical Inference and Evidence-Based Decision-Making}
  \author{Naomi C. Brownstein\thanks{
 The authors gratefully acknowledge support, in part, from the following:  NCB: N/A; TAL: NIH-NIAID, U19-AI089680; PMA2020 from the Bill \& Melinda Gates Foundation; AO'H:  N/A; and JP: NIA grant P30AG028716 \textit{}. Authorship order is alphabetical.}\hspace{.2cm}\\
    Florida State University\\
    and \\
     Thomas A.\ Louis \\
    Johns Hopkins Bloomberg School of Public Health\\
    and\\
    Anthony O'Hagan\\ The University of Sheffield\\
    and\\
    Jane Pendergast\\Duke University}
    \date{}
  \maketitle
} \fi

\if1\blind 
{
  \bigskip
  \bigskip
  \bigskip
  \begin{center}
    {\LARGE\bf The Role of Expert 
    Judgment in Statistical Inference and
Evidence-Based Decision-Making}
\end{center}
  \medskip
} \fi

\bigskip
\begin{abstract}
This article resulted from our participation in the session on the `role of expert opinion and judgment in statistical inference' at the October 2017 ASA Symposium on Statistical Inference.   %Here, 
We present a strong, unified statement on roles of expert judgment %and opinion 
in statistics %, along 
with processes for obtaining input, whether from a Bayesian or frequentist perspective.  Topics include the role of subjectivity in the cycle of scientific inference and decisions, followed by a clinical trial and a  greenhouse gas emissions case study that illustrate the role of judgments %opinions 
and the importance of %, to the degree possible, 
basing them on objective information and a comprehensive uncertainty assessment.  We close with a call for increased proactivity and involvement of statisticians in study conceptualization, design, conduct, analysis and communication.
\end{abstract}

\noindent%
{\it Keywords:} Expert Judgment, Inferential Cycle, Elicitation, Bayesian Paradigm, Clinical Trials, Carbon Flux, Scientific Method, Subjectivity, Collaboration, Team Science
\vfill

\newpage
\spacingset{1.45} % DON'T change the spacing!

\section{Introduction}

%moved this to the conclusion
\begin{comment}
The 2017 Symposium will not produce a single agreed position document on statistical practice like the `The ASA Statement on %Statistical Significance and 
P-Values' that resulted from the 2015 ASA Board meeting \citep{asapvalstatement}. 
\end{comment}
% JP: 7/7/18:  If we want to shorten this some, I think we do not need the description of the call for this special edition, as I'm sure there will be an introduction to it doing the same.
% Tony (22/7/18) I agree with deleting this paragraph.
% 7/7/18:  moved the next part up earlier:  We intend that our article represents a firm statement answering the question and title of our session, ``What Should Be The Role of Expert Opinion and Judgment in Statistical Inference and Evidence-Based Decision-Making?'' Whilst we might still disagree on specific details or the relative importance of the various points, it is important to present a strong, unified statement 
%based on our experience, judgment, and opinions 
%related to this infrequently discussed and often under-appreciated component of statistical and scientific practice. 

As participants in the October 2017 Symposium on Statistical Inference (SSI), organized and sponsored 
by the American Statistical Association (ASA), we were challenged to host a session and write a paper inspired by the question, %\textquotedblleft 
`Do expert opinion and judgment have a role in statistical inference and evidence-based decision-making?' %\textquotedblright  
While we work from different perspectives and in different statistical paradigms (both frequentist and Bayesian), there was a resounding \textquotedblleft yes!\textquotedblright\ among us, %all, 
with ample common ground in our thinking
related to this infrequently discussed and often under-appreciated component of statistical and scientific practice. %about the role of opinion and judgment. 

Expert judgment is a feature of both frequentist and Bayesian inference. Judgments are subjective, and subjectivity is a topic that has generated heated debate in the Statistical community \citep{gelmanhennig}. The subjectivity in a Bayesian prior distribution has been criticised by frequentists. Implicit claims are that frequentist methods are objective and %often asserting 
that they, 
``let the data speak for themselves.'' However, frequentist methods %\textcolor{red}
{also} require % \textcolor{red}
{some components of subjectivity in the} choice of a model and of estimators, test statistics, etc.  These choices are subjective %\textcolor{red}
{in the sense that every expert builds knowledge and judgment into their own personal framework of understanding, which is not likely to be identical to that of anyone else.}   %Consequently, 
Expert judgment is clearly needed for valid statistical and scientific 
analyses. Yet, questions regarding how, when, how often, and from whom judgment is helpful, rather than leading to %overly-
biased, misleading and non-reproducible results, is less clear.  


The ASA commissioned this special issue of {\it The American Statistician} to stimulate ``a major rethinking of statistical inference, aiming to initiate a process that ultimately moves statistical-science -- and science itself -- into a new age.'' 
We  consider the roles of %issue of 
expert judgment in scientific practice. %aided by the literature, 
%and we intend that our article represents a firm statement to clarify the roles of judgment and opinion.  
This article is a distillation of our common ground, along with our  advice, warnings, and suggestions for incorporating expert judgment into science, while maintaining the integrity and scientific rigor of the research. Note that although we were asked in the Symposium to consider expert opinion and judgment,  we avoid the word `opinion' because it risks being equated to uninformed rhetoric. We emphasise  `judgment' that should be informed, carefully considered and transparent. While we might still disagree on specific details or the relative importance of 
various points, we  present a strong, unified statement related to this key component of statistical practice.
Additional literature on %the topic of 
expert judgment in statistics may be found in a companion paper 
\if0\blind{\citep{BrownsteinLit}}\fi
\if1\blind{(ANONYMOUS,  2018)}\fi.


Our article is organized in the following sections where we share our thoughts %(and opinions!) 
on when and how expert judgment %opinion 
has a legitimate and necessary role in scientific inquiry. 
Section~\ref{sec-cycle} presents the role of judgment in the scientific method and more generally, in four stages of scientific inquiry, inference, and decision-making. % is presented.  
In Section~\ref{sec-sci-subj}, %those various 
the four stages are examined in more detail, focusing on their needs for expert %opinion and 
judgment and the qualifications implied by ``expert.'' %is exposed in every aspect,
%In particular, we discuss how opinion and judgment fulfill a legitimate and necessary role in scientific inquiry. 
Two %short 
case studies are presented in Section~\ref{sec-case-stud}, with emphasis on the principled and scientific application of expert judgments. Finally, Section~\ref{sec-conclude} summarizes our key conclusions.

\section{The cycles of inference and decision in science\label{sec-cycle}}

The practice of science is often described in terms of the Scientific Method,  %which is 
defined in \cite{oxford:sm} %the English Oxford Living Dictionary 
as involving, ``systematic observation, measurement, and experiment, and the formulation, testing, and modification of hypotheses.''  More generally, one might describe the scientific method as a collection of methodologies and processes of gathering observable, measurable evidence using experimentation and careful observation, and of analyzing the evidence to draw conclusions, inform decisions and raise new questions.  The purpose may be to inform about pathways or mechanisms by which results are obtained or to aid in prediction or estimation of quantities of interest. A thorough
review of the history of the scientific method is found in \cite{Anderson:2016}. While  we believe that not all scientific inquiry, and certainly not all decision-making, falls within that prototypical guide, it is important to understand how the scientific method fits into our framework. Namely, science is data-driven in the ascertainment of objective information to draw scientific conclusions, yet with expert %opinion and 
judgment feeding into the processes. %(See Section \ref{sec-sci-subj}.) 


We base our four-stage graphic (Figure~\ref{cycles.fig}) on the depiction of \cite{wiki:garland}, adding the Inform stage to accommodate decision-making and broadening the definitions of the other stages.  It  illustrates four stages in the perpetual  process of scientific inquiry and evidence-based decision-making: Question, Study, Interpret, and Inform. These stages are formulated in highly general terms, because the practice of scientific inquiry, and hence the remit of statistical analysis, is also very wide. 

We first describe activities that comprise each of these stages. %\textcolor{blue} 
{Our framework allows us to underscore the varied roles of expert judgment throughout the perpetual cycles of the scientific method.} 
%Then, we briefly discuss how the perpetual cycle of the scientific method fits into our framework. {\bf \textcolor{blue}{!!!Need to connect this to expert judgment somehow!!!}}
%Additional details on the stages of scientific inquiry may be found in another article submitted to this special issue \if0\blind{\citep{Pendergast}}\fi
%\if1\blind{(ANONYMOUS,  2018)}\fi.
%!!!remove if Jane's paper gets rejected!!!
% JP 7/7/18:  Since Jane's paper was rejected, I took out the reference to it in the above.  Naomi, I also removed it from the reference .bib file
%\begin{center}%
%TCIMACRO{\FRAME{dtbpF}{4.2158in}{2.2466in}{0pt}{}{}{Figure}%
%{\special{ language "Scientific Word";  type "GRAPHIC";
%maintain-aspect-ratio TRUE;  display "USEDEF";  valid_file "T";
%width 4.2158in;  height 2.2466in;  depth 0pt;  original-width 4.0407in;
%original-height 2.1411in;  cropleft "0";  croptop "1";  cropright "1";
%cropbottom "0";  tempfilename 'P3XXAL03.wmf';tempfile-properties "XPR";}} }%
%BeginExpansion

\begin{figure}[htp]
\centering
\includegraphics[width=\textwidth]%[natheight=2.141100in,natwidth=4.040700in,
%height=2.2466in,width=4.2158in
%] %this worked on my desktop but caused problems in overleaf
{Fig1.jpg}
\caption{The cycles of inference and decision.}
\label{cycles.fig}
\end{figure}

\begin{enumerate}
\item \textbf{Question}. Scientific inquiry can be characterized as beginning with one or more questions. A Question might be a formal scientific hypothesis arising either out of observation of real-world phenomena or from the current status of scientific knowledge and debate. On the other hand, a Question could be posed outside the scientific community, such as a request for evidence-based input to inform an impending policy decision. It might also simply express a wish to estimate more accurately certain quantities or parameters in current scientific theories.
 
\item \textbf{Study}. To address the Question scientifically, it is necessary to gather evidence in a rigorous manner. In the Study stage, we include all %the activities 
aspects of study design, including %statistical 
design of observational studies, experiments, questionnaires, systematic literature reviews, and meta-analyses. The Study may also involve sequential design or the design of a number of distinct, possibly concurrent studies. We also include in this stage the conduct of the study, resulting in some form of data.

\item \textbf{Interpret}. In the Interpret stage, data resulting from the Study are employed to address the Question. Typically, this may involve descriptive statistics and statistical inference, such as parameter estimation and hypothesis testing. In a Bayesian analysis, the primary statistical result %of the analysis 
might simply take the form of a posterior distribution. However, the `Interpret' stage should also embed the findings of the analysis into the wider body of science to which it refers, thereby updating that body of knowledge. In doing so, the wider implications of the findings will emerge.

\item \textbf{Inform}. The \textcolor{teal}{Interpret} stage will often suggest new Questions, and a new cycle of scientific investigation will thereby be initiated. First, however, the \textcolor{teal}{Interpret} stage usually will be followed by the Inform stage. For a formal scientific study, findings should be formally written and communicated in peer-reviewed outlets, such as conferences, journals, and books.  In fact, peer-review may lead to \textcolor{teal}{revisions in the Interpret stage} before formal publication of the findings. Subsequent examination and evaluation of published studies by the scientific community may in turn lead to new interpretations of existing studies and a new Question, leading to a new Study. Where the Question is a request for input to a decision, the Inform stage is when the results of the Study are communicated to facilitate the decision-making process. New Questions may arise based on the output produced in the Inform stage. Alternatively, the original Question may need to be revisited in one or more future Studies, especially  when the evidence is not yet adequate to merit a robust conclusion.
\end{enumerate}
%

%The stages in Figure~\ref{cycles.fig} are formulated in highly general terms, because the practice of scientific inquiry, and hence the remit of statistical analysis, is also very wide. 

% JP:  Key information from section 2.1 moved into section 2, as per Editor specific comment 3.
%\subsection{The Scientific Method}

%The practice of science has often been described in terms of the Scientific Method,  which is defined by the English Oxford Living Dictionary \citep{oxford:sm} as involving ``systematic observation, measurement, and experiment, and the formulation, testing, and modification of hypotheses.'' A thorough review of the history of the scientific method is found in \cite{Anderson:2016}. More generally, one might describe the scientific method as a collection of methodologies and processes of gathering observable, measurable evidence using experimentation and careful  observation.  The purpose may be to inform about pathways or mechanisms by which results are obtained or to aid in prediction or estimation of quantities of interest.  

%In the world of research and discovery, scholars utilize the scientific method as a prototypical guide, modifying or adding new elements to the process as needed in the particular area of exploration. Thus, we base our four-stage graphic on the depiction of \cite{wiki:garland}, adding the Inform stage to accommodate decision-making and broadening the definitions of the other stages. While we believe that not all scientific inquiry, and certainly not all decision-making, falls naturally within that description, it is important to understand that the Scientific Method fits into our framework. Indeed, the Scientific Method can be thought of as the backbone of scientific rigor that in particular justifies our view of the progress of science in terms of cycles. In current terminology, we might add the term `data-driven' when describing the scientific method, implying the use of data to make scientific conclusions.


\section{Science and subjectivity\label{sec-sci-subj}}

In all stages of the scientific method defined in Section~\ref{sec-cycle}, expert judgment and knowledge are required. The relevant definitions are first presented. First, knowledge is defined \citep{oxford:knowledge} as, ``facts, information, and skills acquired by a person through experience or education; the theoretical or practical understanding of a subject.'' Judgment is defined \citep{oxford:judgment} as, ``the ability to make considered decisions or come to sensible conclusions.'' By contrast, opinion \citep{oxford:opinion} is, ``a view or judgment formed about something, not necessarily based on fact or knowledge.'' 

We consider that judgment implies using information and knowledge to form an assessment or evaluation. % (or to form a well-informed opinion); 
While it is possible that opinions can be similarly well-informed, by definition, opinion does not necessarily imply that external information was incorporated into the evaluation.  It may simply be a view, judgment or appraisal  that fits within a belief system or is comfortable   for some other reason.   While “judgment” is normally thought of as being based on observable truth, “opinion” can be simply based on preference. %\footnote{To avoid confusion between judgment and uninformed opinion, we have removed the word `opinion' from the title  of our paper, despite the inclusion of the term in the SSI session.} 
The subjectivity in this paper refers  to judgment of experts based on knowledge, skill, and experience.
%JP added text 9/2 before 'For more detail' to address AE minor comment 3:
%\textcolor{teal}
{We examine the roles of expert judgment in each of the four stages presented in Figure~\ref{cycles.fig}, paying particular attention to integration of statistical and \emph{content} expertise.  We use content expertise to refer to the discipline expertise in which the Question arises.}  For more detail on expert scientific judgment, please see \if0\blind{\cite{BrownsteinLit}}\fi
\if1\blind{(ANONYMOUS,  2018)}\fi.
%Oxford Dictionary:
%Opinion:  A view or judgment formed about something, not necessarily based on fact or knowledge.
%Knowledge: Facts, information, and skills acquired by a person through experience or education; the theoretical or practical understanding of a subject.
%Judgment: The ability to make considered decisions or come to sensible conclusions.


%We now examine the %many 
%roles of %ways in which 
%expert %opinion and 
%judgment % enter into 
%in the four stages of Figure~\ref{cycles.fig}. %and the roles that they play in each. 
%We give particular attention to integrating the roles of statistical expertise with that of
%, as opposed to 
%\emph{content} expertise, which refers to expertise in the discipline in which the Question arises.

\subsection{The Question stage}

When developing the Question, we rely heavily on the expert judgment %and expert opinion
of the content experts. The Question may arise from identification of a barrier or problem in need of an answer, a quest to understand the `why' behind some phenomenon, event, or process, or simply to better quantify some parameter, effect or disturbance. For example, one might ask  \textquotedblleft Why are some people able to fend off the negative impacts of an HIV infection while others cannot?\textquotedblright\ Knowledge of the literature and  what other experiments or studies others have done to address this Question or related Questions is critical. Where the Question arises from a request for scientific input to inform a decision, the content experts serve key roles in formulating specific questions, such as \textquotedblleft What can we say about the toxicity of this pollutant for fish in European rivers?\textquotedblright, or \textquotedblleft Which areas in this catchment will be flooded if the catchment experiences a once-in-100-years weekly rainfall?\textquotedblright

While the content experts have primary responsibility to develop the Question, statisticians can elicit clarity on the framing of the Question by asking pertinent questions from their perspective. Inquiry from the statistician serves not only to establish and confirm the statistician's understanding of the Question and its scientific context, but also to translate the question to a statistical framework, which may guide analytic decisions in the Study Stage. Indeed, strong listening and communication skills are critical for both the content and statistical experts! %\textcolor{red}
{Barry Nussbaum, 2017 President of the ASA, shared his mantra, ``It's not what you said.  It's not what they heard. It's what they say they heard.'' \citep{Nussbaum:2017} } Communication can be improved by echoing back your understanding of how you interpreted what you heard, and asking others to echo their understanding of the points you have made.  Producing a written summary of the Question, evidence-based justification for the importance of the Question, and evidence needed to answer the Question allows the research team members a chance to check on how well they are communicating and where points of disagreement may still exist. 
 
If the Question is seeking information on potential pathways or mechanisms, evidence for or against competing theories is presented, and decisions must be made on the rationale for how the Question will be pursued.  The content experts play the main role here, but statistical expertise can be helpful when framing the Question to bring up potential statistical issues with the proposed approach.


Part of defining the Question is determining what evidence, measures and parameters would be useful and adequate to arrive at an answer. Properties of those measurements, including validity, reliability, cost, and distributional properties are considered. This is an area in which  both content and statistical experts can contribute.  For example, content experts may be focused on what data would be needed and whether primary data collection would be needed or existing secondary data would suffice. If the study needs to collect primary data, there will be a need for discussion of exactly what information will be desired and how to elicit that information. In turn, the statistician will seek to better understand properties of the desired measurements. Moreover, the statistician may highlight unmeasured influences, the impact of missing data, and whether sources of bias, confounding, or variability could be reduced or eliminated by appropriate study design or data collection methods. 

In addition, a Study may involve more than one Question. In this case, discussions are needed regarding which Questions are considered primary or secondary, the interrelatedness or independence of the Questions, and whether any of the Questions can be addressed jointly. {%\textcolor{red}
{Statistical and content experts should {%\color{blue} 
collaborate in making} these decisions.}


Thinking through the issues that can (and will!) arise when defining the Question and information needed to address it requires effective collaboration and team effort.  Effective collaboration requires mutual respect for team members and personal authenticity; an understanding of the strengths and skill sets of each member; an understanding and buy-in for a common goal;  a willingness not only to hear and understand what another has said, but to embrace ideas different from yours; a willingness to ask for evidence and assumptions behind a statement of fact or belief; reliability and consistency in thought and behavior; a willingness to offer alternative ideas or approaches; a willingness to compromise, when appropriate.  All of this relies on fluency, both written and oral, in the language used, including technical and discipline-specific terms. Cognizance of acronyms and language shortcuts is the first step to %we all have in our own disciplines and eliminate
reducing them to enhance communication. We recommend that researchers create a written summary of decisions made in such discussions, and make sure such documents are accessible electronically to all study members for review and editing.

 

\subsection{The Study stage}

Once the Question and pertinent measures are defined, the approach to 
gathering information (data) must be developed. Can the Question be answered
in one study, or will it take a series of planned studies? What studies have been done before?   Could any component of prior studies be replicated with 
modification or improvement in this study?  Did previous studies report unanticipated problems that could be avoided in this study? 

Much of the work in planning a study
involves a collaborative effort among all members of the research team. Those researchers who will be `on the ground' collecting information will have expertise on what is feasible and what is not. 
The statistician can offer their expertise and judgment on many aspects of study design and implementation, such as strengths and weaknesses of different study designs, questionnaire development, psychometric properties of data collection instruments, issues surrounding sources and control of error, replication, operational randomization, and blinding.  The content experts will share their knowledge and judgments %opinions 
on the target scope of inference, such as whether to estimate the 100-year flood plane for a large geographic area or just %for
one river;  for all people with a disease or only those  in a local area who meet defined inclusion 
criteria.  Content experts bring to the discussion additional information that can be considered in the study design, perhaps stemming from theorized or understood pathways, mechanisms, or concurrent influences by which observed outcomes can differ. 


If working within the Bayesian framework, statisticians help elicit information from the content experts to feed into the prior distribution.  Those approaching the problem from a frequentist perspective will also be looking to prior studies and expert judgment when developing a study design.  No matter what analysis approach is used, the ultimate goal remains the same: to collect enough high quality information 
to effectively address the Question.  Here, the word `quality' can encompass many aspects, including reduced variability of measures and removal or control of sources of biases, along with proper data collection and maintenance systems that protect the integrity of the data.


%\textcolor{purple}
{During the Study stage, prior to data collection} there should be enough information to create a study protocol, data monitoring plan, and a Statistical Analysis Plan (SAP),  upon which everyone agrees \citep{finfer2009publish,ellenberg2003data,ott1991importance}.  Such SAPs are becoming more common and recognized by funders as an important part of the research process. While not every study will require these formal documents, the idea is that there is a common understanding on how the study will be %\textcolor{teal}
{conducted; how the data will be collected, monitored, and maintained;} and the analytic approach used to  address the Question.  
%will be conducted; how the data will be collected, monitored, and maintained; and the analytic
With the goal of transparency of the body of work to be accomplished, good documentation and data provenance are important components of scientific inquiry.   

Unfortunately, forms of scientific malpractice, such as repeating the analysis with a slightly altered question  %\textcolor{teal}
{in an attempt to achieve statistically significant results -- a practice called \emph{HARKing} (Hypothesizing After the Results are Known) -- or testing for many associations without prior hypotheses ($p$-hacking)} are commonplace in the scientific literature %\textcolor{teal}
{ \citep{Kerr:1998, head2015extent}}. A well thought-out study design and SAP can help safeguard against urges to reanalyze the data later after obtaining disappointing results. However, it should be noted that the data monitoring process itself involves judgment, as exemplified in Section~\ref{toxomonitor} and discussed further elsewhere \citep{pocock2006current}. 


A related practice of publishing a Registered Report, in which methods and proposed analyses are pre-registered and peer-reviewed prior to conducting the research, is gaining momentum. The intent is to eliminate questionable research practices, such as selective reporting of findings and publication bias, by provisional acceptance for publication before data collection begins. Currently, the Center for Open Science lists 121 journals that use the Registered Reports publishing format as an option in regular submissions or as part of special issues \citep{cos:RegR}.


Often, before a study can begin, funding must be obtained.  When there are commissioned studies, often researchers need to write a formal proposal to seek funding.  A grant proposal provides an opportunity to present not only the justification for the study but also detail on the study process, analysis plan, and how the desired information will address the Question.  The grant review process brings in a new external set of experts with judgments of their own on the merits of the proposal.  Feedback for a proposal can identify strengths and weaknesses of the proposed work. Reviewers' expert judgments on whether a particular study should be funded are intended to weed out studies without strong support and justification for both the importance of the Question and the development of the Study. 

%\textcolor{purple}
{As the study progresses, important discussions and decisions are likely to be made at research team meetings. It is important that statisticians, like other key members of the team, are present at the table to listen, question, offer insight and expertise, and retain knowledge of decisions made. %\textcolor{teal}
{Written summaries of research meetings, documentation of any decisions made that were not anticipated in the Question or (earlier in the) Study stages or are necessary to successfully implement the study protocol,  all promote transparency and reproducibility.} Additional documentation  for the Study stage that should be available for all team members to view may include computer code management systems, clearly documented analytic code, well-considered file structures and naming conventions, and common file space for all members to see such documentation. Subsequently, the team will synthesize information from the Study stage for use in the Interpret and Inform stages. }


\subsection{The Interpret stage}\label{interpret}
The methodology used to analyze the data and %\textcolor{teal}
{the specifications of the assumed model feed} into the interpretation of the data. Some analytic methods produce estimated probabilities that relate directly to the Question; others may provide information that helps address the Question, but perhaps more indirectly. The chosen methodology may produce parameter estimates that need to be understood in context of the model, and the alignment of the model to the observed data and prior beliefs needs to be considered.  

The expertise of the statistician is needed both to understand the nuances of proper interpretation of the analytic results in context of the executed study, assumptions made, and modeling used and to guard against over-interpretation. For example, a statistician may help protect the team from common misconceptions and malpractice, such as tendencies to extend inferences to populations outside those under study or to interpret association as causation, or failure to consider the impact of unmeasured confounders, mediators or moderators in the interpretation of results. The statistical expert can protect against improper use or interpretation of a $p$-value, discuss the difference between clinical and statistical significance, and highlight the potential impact of missingness mechanisms and violations of statistical and causal assumptions on the results. If working in a Bayesian framework, the statistician can also discuss the impact of potential expertise bias and over- or under-precision in specification of the prior. 

%\textcolor{purple}
{Similarly, it is not appropriate for statisticians to focus solely on  analytic methods and numeric results, or for content experts to delay involving statisticians until the Interpret stage. By not being involved in other study aspects and discussions, the statistician is poorly positioned to make modeling choices, recognize possible biases, and interpret findings in the context of the study as conducted, which could differ from the study as planned.}


As the analytic results are interpreted in the framework of the Question and the Study protocol, %the %\textcolor{red}
{both the content and statistical experts help} the study team blend the (properly interpreted) new findings into their existing knowledge and understanding. %\textcolor{red}
{This process will likely include team discussions of the clinical meaning and impact these findings might have in the population under study, and how the results could be explained or interpreted within the current framework of understanding.  The discussion will include the strength of the evidence, based on posterior distributions, point estimates of key parameters, confidence or credibility intervals, etc. and consistency with prior studies, as well as potential weaknesses or caveats of the study posed by both the statistical and content experts.   }


\subsection{The Inform stage}
Once the analytic results have been interpreted within the framework of the study design and measures used to address the Question, it is time to assess what was learned, and share that information more broadly.  Of course, those who developed the Question and often those who funded the study will need and expect a complete summary of the work done, describing how the results have informed the Question.  Indeed, there may be interest in the work outside of academia, such as patients curious about new therapies for their conditions, policy-makers seeking to understand actions that may yield societal benefit, and others simply wondering about current topics and trends in various fields of science. 

%\textcolor{purple}
{Scientific reports or publications, where the process, methods, results, and conclusions of a study can be shared broadly, are important tangible outcomes of the Inform Stage. In each Inform stage, the team members build on what they knew previously and share what they learned from the findings, whether or not the results obtained were anticipated or exciting.  To guard against publication bias, null results, in particular, must be communicated, despite disincentives for doing so \citep{franco2014publication,easterbrook1991publication}.}

Strong communication and documentation skills in the Inform stage are paramount to ensure that all components of a study are documented as the study progresses and are presented clearly, completely, and with as much transparency as possible. 
%\textcolor{purple}
{While the statistician is frequently tasked with managing the sections describing the quantitative methods and results,  they should also collaborate throughout the  report to provide their input to  interpretation and implications of the findings 
(see Section~\ref{interpret}).  Additional documentation from the Study stage, such as clearly written and readable computer code, can also be included as supplementary material.
}  


The process of creating a scientific manuscript and undergoing the peer-review process for publication is another place in which %\textcolor{teal}
{statistical and content} expert judgment enters into both the Interpret and Inform stages. Comments from others on drafts of the manuscript can lead to revised interpretation in light of new information or perspective from that feedback before submission of the manuscript for publication.  Once submitted, additional expertise %and opinion 
is gathered from the peer reviewers, such as calls for clearer evidence of claims or interpretations made, challenges made to stated justifications of assumptions or interpretations, call for greater transparency or detail in information presented,  or citations to related work which may blend into the discussion section. Reviewer comments can greatly impact the quality and clarity of  information presented in the final publication. 


Recently, journal editors are considering re-examining their review processes, focusing acceptance or rejection on strength of evidence, not $p$-values. \cite{Locascio:2017a} argues for a results-blind review system in which the reviewer makes a preliminary decision on the strength of the manuscript without knowing the results %\citeyear{Locascio:2017}.  
Final decisions would not allow rejection on the basis of $p$-values.  %An appendix to a published paper could provide more detail on how expert judgment entered into the choices made by the study team, or on other analyses that were considered and not reported.
%TONY: I deleted the above sentence in order to expand on it in Section 3.5.  Anyway, as it stood, it seemed to imply that this suggestion came from Locascio.  I checked, and couldn't find it there, but I did find an error in the citation - the volume number is 39, not 35.  Suggest amending the bibtex entry.
% JP:  I changed the citation, and reread the paper.  You are right.. it wasn't his original idea.  He has just been promoting it for the past couple of years.  
Commentary on the feasibility of this approach may be found elsewhere \citep{Marks:2017,Grice:2017,Hyman:2017,Locascio:2017b}. We encourage journal reviewers to examine the appropriateness of the  methods for the study under consideration, rather than accepting justification of methods simply based on their publication and use elsewhere. 

When the Question has arisen to facilitate decision-making, the primary purpose of the Inform stage is to convey the scientific evidence to the decision-maker, after it has been assembled and analyzed in the Study and Interpret stages. Here, too, communication skills are particularly important. Governments are increasingly but not exclusively reliant on evidence for policy- and decision-making \citep{oliver,treasury2015aqua,Oliver2014,lavange2014role},  
and there is much current interest in the challenges of communicating uncertainty to decision-makers  \citep{Cairney2017,national2017federal,national2012assessing,national2012communicating}. %\textbf{[Tony: Again, do you have references, Naomi?]}.
%\textcolor{red}
Despite these challenges, it is essential to measure uncertainty and important to try to communicate it as effectively as possible.
{ Understanding the perspectives of decision-makers (i.e., priorities and goals, options under consideration, risks/benefits), what processes they must follow, and time-constraints are helpful in such communications.}

As depicted in our graphic of the Scientific Method (Figure~\ref{cycles.fig}), learning and discovery is cyclical.  Once we address one Question, new Questions often arise. Researchers %working in similar fields %as the authors of one study 
may be interested in the work of other authors in similar fields, perhaps %replicating it in their own context or 
using information from published studies to inform their next study. 
Sometimes the results obtained are not definitive, or not adequate for robust decision-making, and ways to redirect the next investigation of the same or a revised version of the Question are planned. Other times, a replication Study is conducted based on the same Question simply to see if the results remain qualitatively similar, despite inevitable lack of perfect duplicability in all aspects of the study environment \citep{lindsay1993design}.   


\subsection{But is it Science?}
When expert judgments are used in any stage of a scientific inquiry,   the outcomes  contain subjective elements. The inescapable conclusion is that science itself has a subjective component, aspects of which can be    communicated probabilistically, and should   be interpreted  according to the theory of subjective probability \citep{anscombe1963definition}. That is, while there may be objective information on which probabilities are based, there also will always be between-individual (scientist) variation.  

There can be  heated opposition to the notion of subjective science, with objectivity promoted as fundamental to the scientific method, and  subjectivity considered as anathema to a true scientist.  According to this viewpoint, subjectivity is unscientific, biased, possibly prejudiced.  But, science cannot be totally objective. Scientists propose new or amended theories, choose experimental designs or statistical analysis techniques, interpret data, and so on.   Although these judgments are subjective, expert judgments result from a synthesis of related prior knowledge and experiences based on observable evidence and careful reasoning.  Indeed, making informed subjective judgments is one of the key  features that distinguish a top scientist from a lesser one. Statistics similarly involves subjective judgments, as others have recently argued \citep{gelmanhennig}.

{%\textcolor{blue}
{In the design portion of the Study stage, by definition, information is not yet available from the study being planned. Instead, study design decisions are {\em pre-posterior} or {\em pre-analysis} and must be based on (prior) external data and judgment. In this sense, regardless of the subsequent analysis, one could consider the design phase as automatically Bayesian. Designers employ varying degrees of formalism in developing the study design and statistical models. A formal Bayesian approach can be used to either develop a frequentist design (Bayes for frequentist) by, for example, finding a sample size and other design components that ensure %reasonable chances of detecting true effects
\begin{quote}
$P$(power $>$ goal  $\mid$ \mbox{design \& assumptions}) $> \gamma$~,
\end{quote}
\citep[see,][for an implementation]{shih:1995}, or to ensure that Bayesian properties are in an acceptable region (Bayes for Bayes). We recommend practitioners consider additional use of Bayesian approaches, even if only to provide a vehicle for documenting the roles of judgments and as a platform for sensitivity analyses. }}
%{\color{blue}\{TL: I've added some content; edit as you see fit.\}}{\color{red}{NB: I get the big picture of what we're saying here (we have choices as we design studies), but I'm unclear on the details of the claim that all designs are Bayesian. What are the likelihoods, parameters and priors? Can we say another sentence or so clarifying this (add intuition, not math)?}}, 

%employing varying degrees of formalism, and varying degrees of judgment in other phases of a study.  The Bayesian approach is the most formal, in that opinions are embodied in the prior distribution,


All researchers, irrespective of their philosophy
%{JP:I find this phrase ``including the absence thereof" to sound rather snarky.  Could we take it out?  I debated on whether to let this go or say something, but now I'm saying something}
or practice,  use expert judgment %and opinion 
in developing %the data 
models and interpreting results.  
We must accept that there is subjectivity in every stage of  scientific inquiry, but objectivity is nevertheless the fundamental goal. Therefore, we should base judg ments on evidence and careful reasoning, and seek wherever possible to eliminate potential sources of bias.

Science also demands transparency. Ideally, it should be standard practice in all scientific investigations to document \textit{all} subjective judgments that are made, together with the evidence and reasoning for those judgments. Whilst we recognise that this may be impractical in large studies with many investigators, we believe that it might be facilitated with suitable collaborative working tools. We suggest, therefore, that journals might consider requiring that authors provide such documentation routinely, either in an appendix to a submitted paper or in online supplementary material.

%


\section{Case studies\label{sec-case-stud}}
%Reviewer asked up to remove these intros.... Okay?
We present three case studies, each exhibits complexities that require collaborative input from content experts and statisticians. They highlight the  roles that expert judgments play and the steps that were taken to ensure that judgments were as objective and scientific as possible.


%%%%%%%%%%%%%%%%%%%%%%%%%%%%%%%%%%%%%%%%%%%%%%%%%%%%%%%%%%%%%%%%%%%%%%%%%%%%%%


\subsection{Expert Judgment %and Opinion 
in  Randomized Clinical Trials}\label{toxoexample}
%The first case study was chosen for the subtlety and judgment involved in planning the statistical modeling approach and in the monitoring and interpretation of the results. Section~\ref{BayesRCT} provides some background on  Bayesian clinical trials trials, followed by Sections~\ref{toxomonitor} and beyond that report on our `what if' Bayesian monitoring of a trial for the prevention of Toxoplasmosis for persons with  HIV/AIDS.
 
 
% ~\ref{TOXOmodel} describes the study goals and design. Sections~\ref{TOXOmodel} and~\ref{toxoelicitation} provide the modeling details. Section~\ref{monitresults.sec} illuminates the situation that required extensive judgment. Finally Section~\ref{discussTOXO} summarizes the results of the trial and the role of judgment throughout the process.  

\subsubsection{Background on Bayesian clinical trials}\label{BayesRCT}
Bayesian approaches to clinical trial design, conduct and analysis have been shown to offer substantial improvements over traditional approaches in a variety of contexts. See \cite{abra:spieg:myle:2004} and \cite{berr:carl:lee:mull:2010}, for a range of examples. The  Bayesian approach formalizes using pre-study data data and expert judgments in design, conduct and analysis.  Importantly, the formalism   provides an effective  language for discussing interim and final results, for example by supporting statements such as, `in the light of accruing data, the probability that treatment A is better than treatment B by at least 5 percentage points is 0.95 \ldots' .   It provides a natural way to compute and communicate predictive assessments such as futility, that is, in the light of current information, what is the probability that, ultimately, the trial won't be  definitive. 
The  Block HF and TOXO studies outlined below illustrate many of these characteristics.


%%%%
\subsubsection{The Block HF study} \label{blockHF.sec} 
The BlockHF study \citep{blockHF:2013} provides an example of the benefits of embedding evaluations in the Bayesian formalism.  It was an adaptive randomized trial using Bayesian criteria, with specification of all features dependent on collaboration amongst clinical and statistical experts.  The abstract states,      
  \begin{quote}
 ``We enrolled patients who had indications for pacing with atrioventricular block; New York Heart Association (NYHA) class I, II, or III heart failure; and a left ventricular
ejection fraction of 50\% or less. Patients received a cardiac-resynchronization pacemaker or implantable cardioverter–defibrillator (ICD) (the latter if the
patient had an indication for defibrillation therapy) and were randomly assigned to standard right ventricular pacing or biventricular pacing. The primary outcome was the time to death from any cause, an urgent care visit for heart failure that required intravenous therapy, or a 15\% or more increase in the left ventricular end-systolic
volume index.''
 \end{quote}
 Two pacing regimens, biventricular (BiV) versus right venticular (RiV) were compared using a Cox proportional hazards model.  Analyses were stratified by two cardiac devices, with information on the two,
 stratum-specific hazard ratios (HRs) combined for monitoring.
  The Bayesian monitoring rules addressed patient safety, stopping for futility, and stopping if the treatment comparison was sufficiently convincing (probability that a clinically meaningful difference was sufficiently high), based on combining evidence over the two stratum-specific hazard ratios.
 From the statistical analysis section, 
 \begin{quote}
 ``An adaptive Bayesian study design allowing up to 1200 patients to undergo randomization was used,
featuring sample size re-estimation and two interim analyses with pre-specified trial-stopping rules \ldots . An intention-to-treat analysis served as the primary analysis for all outcomes.''
 \end{quote}
 
 {%\color{blue}
The trial resulted in a `win' for biventricular pacing compared to rightventicular, hazard ratio 0.74, 95\% credible interval (0.60, 0.90).}
Table~\ref{blockHF.tbl} presents the monitoring rules which are based on the  following, 
 \begin{itemize}
 \item  $\theta =$ a weighted average of  stratum-specific log hazard ratios, each comparing BiV vs RiV pacing.  
 
 
 \item  PP$_0 = P\{\theta <\log(0.90) | \mbox{data}\}
 = pr\{HR < 0.90 |\mbox{data}\}$; the posterior probability that the study objective has been met. 
 
 \item PRR $ = P\{\theta >\log(0.90) | \mbox{data}\}
 = pr\{HR > 0.90 |\mbox{data}\}$; the posterior probability that the study objective has not been met.
 
 \item  $P\{\theta > 0 | \mbox{data}\}
 = pr\{HR > 1.00 |\mbox{data}\}$; the posterior probability of a safety concern. 

\end{itemize}
For example, if the probabilty of meeting the study objective is sufficiently high (PP$_0 > 0.99$),  stop the study; if moderately high ($0.90 < \mbox{PP}_0 < 0.99$), continue the study with the current sample size target; if too low (PP$_0 < 0.90$) but there is a reasonable likelihood of success (PRR $< 0.90$), increase the sample size.   {%\color{blue} 
Inclusion of such probability-based rules was an important benefit of using the Bayesian formalism.  It supported  complex decision rules that communicated effectively with the clinical experts on the monitoring board.}   

%either based on weakly informative priors (essentially likelihood-based) or priors based on external data and expert judgment.


%Also PP$_0$ is predictive and `automatically' conditions on current results.

\begin{table}[!ht]
\centering
\includegraphics[scale = .4]{blockHF-rules}
\caption{\label{blockHF.tbl} $\theta =$ a weighted average of  stratum-specific log hazard ratios, each comparing BiV vs RiV pacing;  PP$_0$ = posterior probability that the study objective has been met, 
 PRR = posterior probability the study objective has not been met. See  \citet{blockHF:2013} for details.}
\end{table}


\subsubsection{The  `TOXO' Trial}\label{toxomonitor}
\label{toxo.sec} 
 When accruing data are consistent with a prior distribution, a trial can  be stopped earlier than with traditional, likelihood-based monitoring. However,  there are also situations  wherein the prior and the data diverge and stopping is delayed, as  is the case in the following, post-hoc, re-running of the  Community Programs for Clinical Research on AIDS randomized trial of prevention of Toxoplasmosis (TOXO)  conducted in the 1990s.
The study compared  pharmacological prevention at a sub-therapeutic dose with placebo, with all treatment groups carefully monitored for  indications of disease. The premise of such prevention studies is that a low dose of a pharmaceutical that is typically used to treat overt disease may also prevent or delay onset. However, even a low dose of a pharmaceutical may induce adverse effects, such as toxicities or resistance to treatment, and consequently, watchful waiting (the placebo `intervention') may be better than the potentially preventative treatment. 

\cite{jacobson:etal:1994}  detail the several decisions and expert judgments needed to design and implement the trial, including choice of drugs, inclusion and exclusion criteria,  clinical endpoints, and monitoring and analysis plans.
The abstract of  the article reporting results \citep{jacobson:etal:1994} states in part, 
\begin{quote}
``Pyrimethamine, 25 mg thrice weekly, was evaluated as primary prophylaxis for toxoplasmic encephalitis (TE) in a double-blind, randomized clinical trial in patients with human immunodeficiency virus (HIV) disease, absolute CD4 lymphocyte count of $< 200$/microL [CD$_4$ lymphocytes fight disease; a low level indicates immunodeficiency] (or prior AIDS-defining opportunistic infection), and the presence of serum IgG to Toxoplasma gondii.'' \ldots 
``There was a significantly higher death rate among patients receiving pyrimethamine [compared to control] (relative risk [RR], 2.5; 95\% confidence interval [CI], 1.3-4.8; P = .006), even after adjusting for factors predictive of survival. The TE event rate was low in both treatment groups (not significant). Only 1 of 218 patients taking  [the control intervention] but 7 of 117 taking aerosolized pentamidine for prophylaxis against Pneumocystis carinii pneumonia developed TE (adjusted RR \ldots, 0.16; 95\% CI, 0.01-1.79; P = .14). Thus, for HIV-infected patients receiving trimethoprim-sulfamethoxazole, additional prophylaxis for TE appears unnecessary.''
\end{quote}

%The trial was originally designed with four treatment groups (Clindamycin: Active vs placebo) and (Pyrimethamine: Active vs placebo) each with 2:1 randomization to the active arm.  The  Clindamycin arm was stopped after a few months, and we use  data generated by the Pyrimethamine vs Placebo  comparison.


The Data and Safety Monitoring Board   monitored the trial at pre-specified, calendar-determined dates using the  \cite{o1979multiple}  boundaries.  Early in the trial, these  boundaries require substantial evidence (e.g., a small $P$-value) to stop and make a decision; as the trial approaches the pre-determined maximum number of follow-up visits, the criterion is close to that for a fixed sample size trial. 

The full, calendar time indexed database was available for the after-the-fact example of how monitoring might have proceeded using a Bayesian approach.  This illustrative   analysis evaluated the `Toxoplasmosis or death' endpoint using the \cite{cox1972regression} proportional hazards model with adjustment for baseline CD$_{4}$ count.  The illustrative trial was  stopped  when the posterior probability of benefit or the posterior probability of harm became sufficiently high.   Importantly, prior elicitation occurred while the trial was being conducted,  before any outcome information was available to the elicitees.

\subsubsection{Model for the `TOXO' Trial}\label{TOXOmodel} \label{cox.sec} 
The hazard ratio (relative `toxoplasmosis or death' event rate between the two treatment groups) was modeled using a log-linear model   with covariates  treatment group  ($z_{1j}=1$, if participant  $j$ received Pyrimethamine; $z_{1j}=0$, if placebo), and CD$_{4}$ cell count at study entry ($z_{2j}$).  The CD$_4$ covariate adjusted for possible differences in immune status at baseline between the two groups.  Specifically, the  log hazard-ratio is,
\[
\mbox{log(hazard ratio)}=\beta_{1}z_{1j}+\beta_{2}z_{2j}%
\]
with $\beta_{1}<0$ indicating a benefit for Pyrimethamine. A flat prior was used for the CD$_{4}$ effect ($\beta_{2}$), and a variety of priors were developed for the Pyrimethamine effect ($\beta_{1}$). The choice of the \cite{cox1972regression} model and the use of a non-informative prior for $\beta_{2}$ were judgments of the statisticians. Though the Cox model has become the default choice when modeling the time to an event, it is based on important assumptions, namely that the hazard functions for both interventions are proportional and censoring is non-informative. As such, the model should only be adopted after careful consideration by experts, such as in this example. The choice of a non-informative prior distribution for $\beta_{2}$ reflects the clinicians' and statisticians' judgments that   no information was available in advance of the trial on the association of CD$_4$ with TOXO incidence. 


%{\color {blue} The partial likelihood}
%\[ \label{cox} L(\beta_1,\; \beta_2) = \prod_{j=1}^d
%\left ( \frac{ e^{\beta_1 z_{1j} + \beta_2 z_{2j}} }
%{\sum_{\nu \in {\cal R}_j} e^{\beta_1 z_{1\nu} + \beta_2
%z_{2\nu}} } \right )
%\]
%\bi
%\item $d$ is the number of individuals experiencing the
%endpoint (death or TE)
%\item ${\cal R}_j$
%is the $j^{th}$ risk set
%\bi
%\item The collection of individuals alive
%and in the study immediately preceding the $j^{th}$
%endpoint
%\end{itemize}
%\end{itemize}


\subsubsection{Elicitation in the `TOXO' Trial}\label{toxoelicitation}

\label{elicitation.sec} As described in 
\if1\blind{ANONYMOUS (1993)}\fi
\if0\blind{\cite{carlin:etal:1993} }\fi and 
\if1\blind{ANONYMOUS (1993)}\fi
\if0\blind{\cite{chaloner:etal:1993}}\fi,  prior distributions for $\beta_1$ were elicited from five content experts---three HIV/AIDS clinicians, one person with AIDS conducting clinical research, and one AIDS epidemiologist.  Elicitation occurred while the trial was in progress, only pre-trial information was available to the elicitees.  Two additional priors were included  in the monitoring---an equally-weighted mixture of the five elicited priors and a non-informative flat prior (equivalent to using the normalized, partial likelihood as the posterior distribution). 

Elicitation targeted potentially observable, clinically meaningful features and then transformed  responses to parameters of the Cox model.  That is, rather than directly elicit  a prior for the hazard ratio,  each  elicitee was asked to report their best estimate of the probability of TOXO or death in two years under placebo $\left (P_{0}\right )$, then  draw a picture of the distribution of the two-year probability under Pyrimethamine, conditional on the estimate under 
placebo ($[P_{pyri}\mid P_{0}]$). Then, for each elicitee  these conditional distributions were converted to   a prior distribution for the log(hazard ratio) using the transformation, $\beta_{1}=\log(1-P_{0})-\log(1-P_{pyri})$.


%See \cite{carlin:etal:1993,chaloner:etal:1993} for additional details.
%Figure~\ref{priors.fig} displays the results. 
%
%\bi
%%\item {\FG \bf Asked about potential observables}
%\item P = pr[event in two years]
%\item $P_0$ = best guess for the placebo
%\bi
%\item mode, median, mean
%\end{itemize}
%\item Then, distribution of $[P_{pyri} \mid P_0]$
%\bi
%\item percentiles
%\item draw a picture
%\end{itemize}
%\item Then, convert to a Cox model-relevant  parameter:
%$$
%{ \theta = \beta_1 = \log(1 - P_0) - \log(1 - P_{pyri})~~~~~~}
%$$
%\end{itemize}


Figure~\ref{priors.fig} displays the elicitation results. At trial initiation, there was little known about the baseline incidence of TOXO, and so the content experts based their distributions on general expertise and analogy with other endpoints and contexts. The range of the five reported two-year incidence probabilities under placebo was wide, but elicitees   believed that toxoplasmosis  had a non-negligible baseline incidence.  All elicitees were  optimistic regarding Pyrimethamine's benefit, with  experts C and E the most optimistic, placing  all of their  probability distribution for incidence under Pyrimethamine way below their estimate of incidence under placebo. 

{%\color{blue} 
While a degree of optimism may be needed to  motivate conducting a trial, ethics require that there be sufficient equipoise (uncertainty) regarding which treatment is superior in order to initiate  a trial. The elicited priors %likely stack the deck too much in favor of 
{%\color{magenta}
in this example probably express too strong a belief in the efficacy of} Pyrimethamine to be used in monitoring an actual trial, but using them in this illustrative  monitoring exercise with comparison to 
likelihood-based monitoring, effectively highlights issues  we discuss in Section~\ref{discussTOXO}.}


%%%%%%%%%%%%%%%%%
\begin{figure}[pth]
\textsf{\centering
\includegraphics[scale = .63]{toxoPriors} }
\caption{\label{priors.fig} Elicited priors for the five elicitees. 
The red vertical line at $P_{0}$ is the `best guess' 
two-year incidence of TOXO or death  under placebo.  The smoothed densities are for  two-year TOXO or death incidence under Pyrimethamine, conditional on the placebo rate. %The he wo-year probability under Pyrimethamine, conditional on the estimate under
%placebo, $[P_{pyri}\mid P_{0}]$.
}%
\end{figure}
%%%%%%%%%%%%%%%%


\subsubsection{Monitoring Results for the `TOXO' Trial}\label{monitresults.sec} 
The actual trial was monitored at calendar dates (15 Jan 1991, 31 Jul 1991, 31 Dec 1991, 30 Mar 1992). At
the  December 31, 1991 meeting, the monitoring board recommended stopping the trial for futility, because the  Pyrimethamine group had not shown significantly fewer events, and the low overall event rate made a statistically significant difference in efficacy unlikely to emerge. Additionally, an increase in the number of deaths in the Pyrimethamine group relative to the placebo indicated a safety issue.    
 
For the illustrative, after the fact monitoring example, 
Figure~\ref{monitoringPlot.fig} displays posterior probabilities of benefit (HR  $\leq0.75$,
equivalently, $\beta_{1}\leq\log(0.75)$ in the Cox model),  and harm (HR  $>1.0;\beta_{1}>0$) for an equally weighted mixture of the five elicited prior distributions (denoted by `B'), and for a flat prior that generates partial likelihood-based/traditional monitoring (denoted by `L').  For example, $\beta_1 = \log(0.75)$ indicates that the hazard rate (event rate) in the Pyrimethamine group is $75\%$ of that in the control group; $\beta_1 = 0 = \log(1.0)$ indicates equal  rates.


\begin{figure}[htp]
\centering
\includegraphics[scale = .65]{toxomonitoringPlot}
\caption{\label{monitoringPlot.fig}   Posterior probability of benefit (hazard ratio $\le 0.75$) and harm (hazard ratio $> 1.0$) for the mixture prior (blue lines) and for  monitoring based on the partial likelihood (black lines), which is equivalent to using a flat (improper) prior.   Monitoring was at calendar dates  (15 Jan 1991, 31 Jul 1991, 31 Dec 1991, 30 Mar 1992) with the X-axis indicating 
the cumulative number of toxoplasmosis or death events from the combined arms.}
\end{figure}  


As displayed in Figure~\ref{priors.fig}, elicitees   believed that toxoplasmosis  had a non-negligible incidence and that Pyrimethamine would have  a substantial prophylactic  effect. Thus, each  prior and their mixture are to varying degrees far from the accruing information in the trial. Consequently, monitoring %via 
%\textcolor{teal}
{based on} the partial %\textcolor{teal}
{likelihood,} 
%likelihood-based, 
which can be considered `flat prior Bayes,' gives an  earlier warning of harm compared to monitoring based on the mixture prior.   The mixture  required considerably more information to overcome the {\em a priori} optimism of the elicitees.   Also, the posterior probability of harm based on  monitoring with any single prior in Figure~\ref{priors.fig}  would   lag behind that based on the partial likelihood, with  use of prior A, B or D giving an earlier warning than use of priors C or E.


\subsubsection{Discussion of the `TOXO' Trial}\label{discussTOXO}
Traditional, non-Bayesian monitoring depends on several judgments. For example, trial design including maximum sample size  depends on assumptions about baseline event rates, the hazard ratio, principal efficacy and safety endpoints, the statistical model, etc.  
In the Bayesian approach, a subset of these features are given prior distributions, in the TOXO example 
by  independent priors for the slopes on   the log hazard ratio and on the baseline CD$_4$ value.   These priors, along with other design features determine the monitoring frequency, the  shape of monitoring boundaries (flat, increasing, decreasing) and associated values. Boundaries are necessary for all monitored trials, determining them can be either Bayesian or frequentist. 


The after-the-fact analysis highlights ethical issues generated by real-time use of expert knowledge.  It shows that if the  elicited priors had been used in the  actual clinical trial monitoring,  then due to their optimism it is
{%\color{blue} 
very likely that trial stopping and other decisions would differ from those produced by likelihood-based (flat prior) monitoring.  However, in  early phase clinical applications, and in non-clinical applications, use of such optimistic priors can be appropriate and effective.}  
%Indeed, if that weren't the case, there would be no reason to do the hard work of elicitation!

In the example, stopping would have been  delayed, highlighting the question of whether it would be ethical to continue beyond a traditional stopping point due to prior beliefs that Pyrimethamine would have a strong, prophylactic effect.  Of course, if Pyrimethamine had performed well,  stopping would have been  earlier than that based on traditional methods, also raising an ethical issue for some. And, if the priors had been pessimistic, but the data moderately optimistic, the Bayesian analysis would have tempered enthusiasm {%\color{blue}
(delayed stopping)} until convincing, positive, data had accrued.


The TOXO example shows one possible effect of using  prior distributions in  clinical evaluations designed to be definitive (Phase III).   The example is based on the mixture  that equally weighted the five prior distributions.  The posterior distribution is also a mixture, but the posterior weights  give more influence to the priors that are most compatible with the data, so there is some degree of automatic adjustment.  Other options include separately monitoring with each prior and then at each monitoring point determine stopping based on the  `majority rule' or requiring  unanimity.  Each choice will produce its own operating characteristic, so  extensive simulations are needed to understand properties.

To summarize, in clinical trial monitoring prior information can have two main effects:
\begin{enumerate}
\item[a.] If prior information conflicts with the available data at the time of monitoring, it may suggest continuing the trial, at least until the next review. This situation can arise when the experts are more optimistic than the emerging data, as in the TOXO trial, or when they are more pessimistic. In either case, continuing the trial long enough to obtain sufficient evidence to convince the content experts may have an added benefit that the results would translate to practice relatively rapidly. 

\item[b.] If prior information supports the available data at the time of monitoring, it may suggest terminating early, on the grounds that sufficient evidence now exists to make a decision.
\end{enumerate}

An increasing number of trials are utilizing prior information (\cite{abra:spieg:myle:2004} and \cite{berr:carl:lee:mull:2010}), and  the advent of such trials emphasizes the importance of
 prior judgments being made as carefully and as objectively as possible.  Judgments should be sought from a sufficient number of  content experts  to properly represent the  range of views.  Determining the number and type of elicitees is, itself, an exercise in study design.  Of course, prior distributions should be elicited carefully and rigorously, as described, for instance, in 
\if1\blind{ANONYMOUS (2018)}\fi
\if0\blind{\cite{ohag:2018}}\fi.


\subsection {Expert Judgment in Environmental Modeling} \label{carbonflux.sec}

\subsubsection{Background: UK carbon flux}\label{carbonflux.background}
This case study describes the estimation of a parameter in a complex environmental modeling problem. As a party to the Kyoto protocol, the United Kingdom is committed to specific
target reductions in net emissions of greenhouse gases. Monitoring progress
towards these targets is challenging, involving accounting for numerous
sources of emissions. One potential mitigating factor is the ability of
vegetation to remove carbon dioxide from the atmosphere, thereby acting as a
`carbon sink.' However, accounting for this is also extremely complex. During
the day, through the process of photosynthesis, vegetation absorbs carbon
dioxide and releases oxygen, using the carbon to build plant material.
Photosynthesis requires sunlight, chlorophyll in green leaves and water and
minerals gathered by the plant's roots, so the efficiency of carbon removal
depends on factors such as weather, leaf surface area and soil conditions.
Conversely, carbon is released at night, carbon extracted from the atmosphere
and converted to biomass will eventually be released as the plant ages and
dies, and carbon in leaf litter is released by microbial action in the soil.
The Sheffield Dynamic Global Vegetation Model (SDGVM) was built with
mathematical descriptions of all these processes to predict net carbon
sequestration due to vegetation \citep{BRV:BRV643}. For a given site, the model takes many inputs
describing the type of vegetation cover and soil at the site, together with
weather data, to estimate Net Biosphere Production (NBP), i.e.\ the net
decrease in atmospheric CO$_{2}$, from that site over a given time period.

This case study used SDGVM to estimate the total NBP for England and Wales in
the year 2000. It is important to recognize that there is inevitably
uncertainty about all the model inputs. Uncertainty about inputs induces
uncertainty about model outputs, and the study sought to quantify the output
uncertainty in the form of a probability distribution for the total NBP.
Details are reported in \if1\blind{ANONYMOUS (2008) }\fi\if0\blind{\cite{RSSA:RSSA489}}\fi\ and
\if1\blind{ANONYMOUS (2010)}\fi\if0\blind{\cite{harris2010impact}}\fi .

Before considering the statistical aspects of this case study, we  first
note that considerable content expertise had already gone into the development of SDGVM. Based on the available scientific knowledge, expert judgments were made in choosing the structure of the model and the equations that describe each of its biological processes. Care went into these choices to ensure that they were reasonable and scientifically defensible. However, in such modeling, it is usually unrealistic to include every process to the greatest level of detail and complexity that is believed to be applicable.
First, the more complex and detailed the model, the longer it will take to compute; for practical reasons, it may be necessary to compromise on complexity. Second, more complex models may be less robust and reliable in their predictions, because at the highest level of detail, there is often less scientific consensus about the equations and the parameters within them. In addition, models with a large number of parameters may suffer from overfitting \citep{hawkins2004problem}. Judgments about the optimal degree of complexity to achieve a computable, accurate and reliable representation of the phenomenon being modeled often demand a particularly high level of expertise.

\subsubsection{Input distributions for the SDGVM}\label{inputdistns}

The model was run over 707 grid cells covering England and Wales. For each grid cell, given the land cover in that cell, and given input parameters describing the soil composition and properties of the vegetation types, the model was first `spun-up' for 600 years. {%\color{magenta}
That is, the model was initialised with a default set of inputs describing the state of the vegetation in terms of ages, heights, leaf density, etc., and the state of the soil in terms of moisture content, age and quantity of organic matter, etc. Then the model was run forward for 600 years using historic climate data at that site from 1400 to 2000, in order} %using historic climate data 
to stabilize the vegetation {%\color{magenta}
and soil at states representative of how that site would have been in 2000}.
%with respect to ages and heights of trees, leaf density, etc. 
The model was then run forward for one {%\color{magenta}
more} year using weather data from 2000, and the NBP for the year was computed for each grid cell. The NBP for England and Wales in 2000 is the sum of the NBP values across all the grid cells.

Care was taken to quantify the uncertainty in the various inputs as described previously \if\blind1{(ANONYMOUS, 2012)}\fi
\if\blind0{\citep{o2012probabilistic}}\fi. Briefly, details are described below.

\begin{itemize}
\item \emph{Soil composition. }A publicly available soil map for England and
Wales \citep{bradley2005uk} was used to provide estimates of the soil composition in each grid cell. Because the map was created at a higher resolution than the grid cells used for SDGVM, figures were averaged over each grid cell to provide an estimate. The variance of the same figures over a grid cell, divided by the number of map points in the cell, was used to quantify uncertainty around the estimates for a grid cell. However, the variance was increased by a factor to represent (a) additional uncertainty in the map data and (b) spatial correlation within the cell. The decision to use an increased estimate of uncertainty in the model was based on an expert judgment on the part of the statisticians, in consultation with content experts.

\item \emph{Land cover. }A map of land cover was also publicly available
\citep{haines2000accounting}, derived from satellite observation. The original
analysis reported in \if1\blind{ANONYMOUS (2008) }\fi
\if0\blind{\cite{RSSA:RSSA489}}\fi~did not quantify uncertainty in land
cover. However, unlike the soil map, the content experts felt that the
uncertainties in land cover were large and there could be biases in the
process by which land cover is inferred from the satellite readings. In a
subsequent analysis 
\if1\blind{(ANONYMOUS 2013 and 2010)}\fi
\if0\blind{\citep{Cripps2013,harris2010impact}}\fi, %\textbf{[Tony: Also cite Harris et al, 2009, here]}
a statistical model was built to
quantify uncertainty in land cover maps derived from remote sensing. The
analysis of England and Wales NBP in 2000 was then extended to account for the
additional uncertainty.  The method makes use of the `confusion matrix', which
for the \cite{haines2000accounting} map was given by \cite{fuller2002countryside}. The
confusion matrix is a contingency table based on a large survey of actual,
ground-truth, land cover, and shows, for each ground-truth vegetation type,
the frequency with which it was classified by the \cite{haines2000accounting} map in
each vegetation type. The statistical analysis required probabilistic
inversion of the confusion matrix in order to derive, conditional on the
satellite land cover, the probabilities of the various ground-truth cover. The
careful expert judgments of statisticians and content experts are delineated in
\if1\blind{ANONYMOUS (2013)}\fi
\if0\blind{\cite{Cripps2013}}\fi.

\item \emph{Vegetation properties. }SDGVM classifies land cover into plant
functional types (PFT). For England and Wales, we used four PFTs ---
evergreen needleleaf trees, deciduous broadleaf trees, crops and grassland.
Each PFT is associated with a set of quantities, including maximum age,
stem growth rate and leaf lifespan. However, most of these inputs were missing.
Some properties had been estimated experimentally, but only for very few
individual species within a given PFT. We therefore used expert elicitation to
construct a probability distribution for each parameter. Elicitation is an
area where it is particularly important to take care to avoid biases that
commonly arise in subjective judgments of probabilities \citep{kynn2008heuristics}. Another article arising from the Symposium addresses issues related to elicitation in detail 
\if1\blind{(ANONYMOUS, 2018)}\fi
\if0\blind{\citep{ohag:2018}}\fi.

\item \emph{Weather. }Weather data, such as temperature, precipitation and
cloud cover, were available for each grid cell for every day in 2000. There
are no doubt errors in these data, due not only to errors in the underlying
daily measurements, but also to the fact that those measurements have been
interpolated to produce the data at the level of grid cells. Nevertheless, it
was felt that uncertainty in these inputs was relatively small and could not
be quantified without adding extra assumptions. The decision not to trade (potentially unreasonable) assumptions for (potentially increased) precision for weather data was a judgment made
jointly by statisticians and content experts.
\end{itemize}

\subsubsection{Propagating the input uncertainty in the SDGVM}\label{propagating}

In order to propagate input uncertainty through a mechanistic model such as
SDGVM, the simplest and most direct approach is by Monte Carlo. A large sample
of random draws are made from the probability distributions of the inputs, and
the model is run for each sampled input set. The resulting set of outputs is
then a random sample from the output uncertainty distribution. However, like
many models that are built to describe complex physical processes, the
computational load in running the SDGVM model is substantial, and it would not
have been feasible to propagate parameter uncertainty through the model in
this way at even one of the grid cells. The problem of quantifying uncertainty
in complex computer models has acquired the name Uncertainty Quantification
(UQ), and various tools are available to enable uncertainty propagation. The
analysis used Gaussian process emulation 
\if1\blind{(ANONYMOUS, 2006 and Oakley, 2016)}\fi
\if0\blind{\citep{o2006bayesian,oakley2016}}\fi, 
which is probably the most popular UQ technique. Even so, it would not have been feasible to build emulators at every one of the 707 grid cells; 33 were chosen by content experts to represent, 
in their expert judgment, the range of conditions across England and Wales, and GP techniques were adapted to infer the magnitudes of output uncertainty at the other 674 cells. The computational techniques and accompanying statistical theory to manage the analysis are set out in 
\if1\blind{ANONYMOUS (2008) }\fi
\if0\blind{\cite{RSSA:RSSA489} }\fi 
and 
\if1\blind{ANONYMOUS (2006)}\fi
\if0\blind{\cite{gosling2006understanding}}\fi. 
%It is worth noting that here, too, expert opinion and judgment played a large role.

\subsubsection{Results of the UK Carbon Flux Study}\label{ukresults}

The content experts were certainly interested in knowing how much uncertainty
in the total NBP would be induced by uncertainty in the inputs. Their instinctive approach to estimating the total NBP was to run the model just once with all of the inputs set to their expected values; we call their idea the plug-in estimate. Yet, the NBP output from SDGVM is a highly nonlinear function of its
inputs. Therefore, the expected value of NBP, when we allow for uncertainty in
the inputs, is not equal to the plug-in estimate. Statisticians incorporated the input uncertainty and computed the expected NBP for England and Wales in 2000 as 7.46 Mt C (megatonnes of carbon). By contrast, the plug-in estimate was 9.06 Mt C. Not only is this a substantial difference, but the standard deviation was estimated as 0.55 Mt C. Therefore, the total NBP was probably in the interval (6.36 Mt,~8.56 Mt C) and very likely to be less than the plug-in estimate.

The result was very surprising for the content experts. It seems that the explanation lies in their estimates of vegetation properties. In effect, the experts had estimated values that were approximately optimal for the plants to grow and absorb CO$_{2}$. Any deviation from these values led to lower NBP. For the total NBP to be even close to the plug-in estimate required all the parameter values to be close to their estimates, a joint event that had very low probability.

In this case study, the combination of expert judgments from both content experts and statisticians, applied with as much care, rigour, transparency and objectivity as possible, led to a scientific result that certainly highlighted the role of expert judgment and the statistical quantification of uncertainty, and also prompted new questions regarding the accuracy of current methods for carbon budgeting, with important implications for the science of global climate change. For example, see 
\if1\blind{ANONYMOUS~(2013)}\fi
\if0\blind{\cite{Cripps2013}}\fi. The cycle of scientific investigation was thereby renewed.

\section{Conclusions\label{sec-conclude}}

Expert scientific judgment involves carefully considered conclusions and decisions %careful consideration of concepts 
based on deep knowledge and skills. %his is the only assurance we can have of quality - anything less is unscientific.
The use of expert judgment is essential in and permeates all phases of scientific and policy studies. Expert knowledge is information; to ignore it or fail to obtain it incurs considerable opportunity costs. Judgments should be as objective as possible and based on data when available. Anything less is unscientific. Yet, deciding what data are relevant will always involve degrees of judgment. %and opinion. 


Written documentation %\textcolor{red}{
that logs decisions is critical for informing %key}, so that 
stakeholders of %know 
how and in which study components (design, conduct, analysis, reporting, and decision-making) the principal judgments had impact. %\textcolor{red}
{By `impact', we mean that such judgments led to decisions that directly affected (or had potential to alter or influence) any aspect of how the study was conducted and/or results interpreted.}.


Elicitation of expert judgments to produce probability distributions that  represent uncertainty about model parameters can be conducted informally, but such judgments are easily affected by unconscious cognitive biases, such as overoptimism or failure to recall all relevant evidence. When such distributions form an important part of a scientific activity, the expert judgments should be elicited scientifically and as objectively as possible, minimising relevant sources of bias. Doing so requires a carefully designed process, an elicitation protocol, as fully discussed by  
\if1\blind{ANONYMOUS~(2018)}\fi
\if0\blind{\cite{ohag:2018}}\fi. 
%{\textcolor{green}{ JP: I think the following sentence can be deleted, as the reader has already read section ~\ref{carbonflux.sec}} {\textcolor{blue}{NB agrees}} An example elicitation used for vegetation parameters is included in Section~\ref{carbonflux.sec}. %and more   Elicitation design requires determining which experts should be queried, how many and how their opinions should be combined or used separately.

It should be unsurprising that statisticians have essential roles as scientists, ideally serving as leaders or co-leaders in all study aspects. Indeed, virtually all aspects of a study have statistical content, though almost no aspects are solely statistical.  Consequently, we %expert advice is for pro-active `design' in constituting study teams and roles to ensure that statisticians and statistical principles permeate all aspects of a research enterprise. 
%\textcolor{red}
{advise statisticians to more pro-actively promote the needs for statistical principles to permeate all stages of research studies. Furthermore, we advise research authorities, such as journal editors and funding agencies, to recommend or even require thorough collaboration with one or more experts in statistics throughout the duration of all projects.}


The 2017 Symposium will not produce a single  position document on statistical practice like the `The ASA Statement on %Statistical Significance and 
P-Values' that resulted from the 2015 ASA Board meeting \citep{asapvalstatement}. However, we echo the call in \cite{gibson} for statisticians to better advocate for the importance of their involvement throughout the scientific process. Finally, we applaud stakeholders, such as the National Institutes of Health \citep{collins2014nih} and the {American Association for the Advancement of Science} \citep{McNutt679} in the USA, and National Institute for Health and Care Excellence \citep{nice2012} %{\color{magenta} Citation to be added to bibtex: NICE (2012). The Guidelines Manual: Process and methods. National Institute for Health and Care Excellence. https://www.nice.org.uk/process/pmg6/. Particularly section 7.2.} 
and \cite{treasury2015aqua} %HM Treasury {\color{magenta} Citation to be added in bibtex: HM Treasury (2015). The Aqua Book: Guidance on producing quality analysis for government. http://gov.uk/government/publications/the-aqua-book-guidance-on-producing-quality-analysis-for-government} 
in the UK for leading calls for increased statistical rigor and understanding of uncertainty. We encourage additional funding agencies, journals, hiring and promotion committees, and others to join in the call for higher scientific standards, statistical and otherwise. Science in the twenty-first century and beyond deserves nothing less.   


\bibliographystyle{agsm}
\bibliography{expert}

%Harris, K., O'Hagan, A. and Quegan, S. (2009). The impact of satellite-derived land-cover uncertainty on carbon cycle calculations. http://tonyohagan.co.uk/academic/pdf/CTCDPaper\_v6.pdf.

%HM Treasury (2015). The aqua book: guidance on producing quality analysis for government. http://gov.uk/government/publications/the-aqua-book-guidance-on-producing-quality-analysis-for-government.

%O'Hagan, A. (2012). Probabilistic uncertainty specification: Overview, elaboration techniques and their application to a mechanistic model of carbon flux. Environmental Modelling and Software 36, 35-48. 

%\section*{References}
%[\emph{Insert refs from Jane, Naomi.}] {\color{red}{In progress! Also working on converting these into bibtex (by looking them up online and grabbing the bibtex entry)}}


%\textsc{Abrams, K. R., Spiegelhalter, D.} and \textsc{Myles, J. P.}  (2004). \textsl{Bayesian Approaches to Clinical Trials and Health Care.} John Wiley \& Sons. New York.

%\textsc{Berry, S. M., Carlin, B. P., Lee, J.} and \textsc{Muller, P.} (2010).  \textsl{Bayesian Adaptive Methods for Clinical Trials.} Chapman \& Hall/CRC Press, Boca Raton, FL.


%\textsc{Carlin, B. P., Chaloner, K., Church, T., Louis, T. A.} and \textsc{Matts, J. P. } (1993), Bayesian
%approaches for monitoring clinical trials, with an application to toxoplasmic
%encephalitis prophylaxis. \textsl{The Statistician} \textbf{42}, 355--367.

%\textsc{Cripps, E., O'Hagan, A.\ }and \textsc{Quaife, T.} (2013). Quantifying uncertainty in remotely sensed land cover maps. \textsl{Stochastic Environmental Research and Risk Assessment} \textbf{27}, 1239--1251.

%\textsc{Chaloner, K., Church, T., Louis, T. A.} and \textsc{Matts, J. P.} (1993), Graphical elicitation of a prior distribution for a clinical trial. \textsl{The Statistician} \textbf{42}, 341--353.

%\textsc{Curtis, A., Worley, S., Adamson, P., Chung, E., Niazi, I., Sherfesee, L., Shinn, T.} and \textsc{Sutton, M.} (2013). Biventricular pacing for atrioventricular block and systolic dysfunction.  \textsl{New England Journal of Medicine} \textbf{368}, 1585--1593.

%\textsc{Department for Environment, Food and Rural Affairs (DEFRA)} (2003). UK soil database for modelling soil carbon fluxes and land use for the national carbon dioxide inventory. Project SP0511. Department for Environment, Food and Rural Affairs, London.

%\textsc{Fuller, R.\ M., Smith, G.\ M., Sanderson, J.\ M., Hill, R.\ A., Thomson, A.\ G. }(2002). Countryside survey 2000, Module 7. Land Cover Map 2000. Final Report. http://www.countrysidesurvey.org.uk/sites/www.countrysidesurvey.org.uk/files/M07\_final\_report.pdf.

%\textsc{Gosling, J.\ P.\ and O'Hagan, A.} (2006). Understanding the uncertainty in the biospheric carbon flux for England andWales. Research Report 567/06. Department of Probability and Statistics, University of Sheffield, Sheffield. http://tonyohagan.co.uk/academic/pdf/UUCF.pdf.

%\textsc{Haines-Young, R. H., Barr, C. J., Black, H. I. J., Briggs,D. J., Bunce, R.G. H., Clarke,R. T., Cooper, A., Dawson, F. H., Firbank, L. G., Fuller, R. M., Furse, M. T., Gillespie, M. K., Hill, R., Hornung, M., Howard, D. C., McCann, T., Morecroft, M.D., Petit, S., Sier, A. R. J., Smart, S. M., Smith,G. M., Stott, A. P., Stuart, R. C. and Watkins, J.W.} (2000). Accounting for Nature: Assessing Habitats in the UK Countryside. London: Department of the Environment, Transport and the Regions (DETR). ISBN 1 85112 460 8.

%\textsc{Jacobson, M.A., Besch, C.\ L., Child, C.,  Hafner, R., Matts, J.\ P.,  Muth, K., Wentworth,  D.\ N, Neaton, J.\ D.,  Abrams, D., Rimland, D} and \textsc{et al.} (1994).  Primary prophylaxis with pyrimethamine for toxoplasmic encephalitis in patients with advanced human immunodeficiency virus disease: Results of a randomized trial. \textsl{The Journal of Infectious Diseases} \textbf{169}, 384--394.


%\textsc{Kennedy, M.\ C., O'Hagan, A., Anderson, C.\ W., Lomas, M., Woodward, F.\ I., Heinemeyer, A. and Gosling, J.\ P.} (2008). Quantifying uncertainty in the biospheric carbon flux for England and Wales. \textsl{Journal of the Royal Statistical Society A} \textbf{171}, 109--135.

%\textsc{O'Brien, P.} and \textsc{Fleming, T.} (1979). A Multiple Testing Procedure for Clinical Trials. \textsl{Biometrics} \textbf{35}, 549--556.

%\textsc{Oakley, J.\ E. }(2016). Introduction to uncertainty quantification and gaussian processes. http://gpss.cc/gpuqss16/slides/oakley.pdf.

%\textsc{O'Hagan, A.} (2006). Bayesian analysis of computer code outputs: a tutorial. \textsl{Reliability Engineering and System Safety }\textbf{91}, 1290--1300.

%\textsc{O'Hagan, A. }(2018). Expert knowledge elicitation: subjective but scientific. Submitted.


\end{document}
